# Supplementary material for: Larval abundances of rockfishes that were historically targeted by fishing increased over 16 years in association with a large marine protected area
Source: R Soc Open Sci. 2017 Sep 20;4(9):170639. doi: 10.1098/rsos.170639 (PMC5627106; doi:10.1098/rsos.170639)
Supplement: Raw larval abundance and environmental data for Thompson et al. [file rsos170639supp1.csv]

year	line	station	longitude	latitude	standard.haul.factor	volume.water.strained	station.depth	temp_surf	sal_surf	oxygen_surf	steta_surf.x	chla_surf	temp_100m	sal_100m	oxygen_100m	steta_surf.y	chla_100m	hard_outcrop.pavement	mixed	soft_sediment	cca	pair_no	auriculatus	aurora	caurinus	chlorostictus	constellatus	crameri	crocotulus	dalli	did.not.work	diploproa	elongatus	ensifer	entomelas	flavidus	gilli	goodei	helvomaculatus	hopkinsi	jordani	levis	macdonaldi	melanostomus	miniatus	moseri	mystinus	ovalis	paucispinis
1998	93.3	26.7	-117.305	32.955	4.97	425.8	197	17.92	34.04833333	5.3	24.57	0.745	17.605	34.00685714	5.095384615	24.61461538	0.548461538	0.782608696	0.217391304	0	out_cca	pair5	0	0	0	0	0	0	0	0	0	0	0	0	0	0	0	0	0	0	0	0	0	0	0	0	0	0	0
1998	93.3	28	-117.395	32.91333333	4.88	431.8	638	18.06	34.06866667	5.375	24.555	1.165	17.40166667	33.98783333	4.950909091	24.65090909	0.586363636	0	0.85	0.15	out_cca	not_paired	0	0	0	0	0	0	0	0	0	0	0	0	0	0	0	0	0	0	0	0	0	0	0	0	0	0	0
1998	90	60	-119.96	32.41833333	4.71	457.2	840	16.06	33.50033333	5.665	24.58	0.205	15.754	33.49993333	5.595	24.65357143	0.253571429	0.868686869	0.131313131	0	out_cca	not_paired	0	0	0	0	0	0	0	0	37.68	0	0	0	0	0	0	0	0	0	0	0	0	0	0	0	0	0	0
1998	90	53	-119.4816667	32.65166667	4.74	441.8	1328	16.17666667	33.51466667	5.64	24.57	0.225	16.05352941	33.50829412	5.625	24.594375	0.23	0.408163265	0.591836735	0	in_cca	pair4	0	0	0	0	0	0	0	0	28.44	0	0	9.48	0	0	0	4.74	0	0	0	0	0	0	0	0	0	0	0
1998	90	45	-118.935	32.91833333	4.72	449.4	1713	16.57	33.65633333	5.655	24.59	0.255	14.87	33.71073333	4.535	25.02928571	0.190714286	0	1	0	in_cca	pair3	0	0	0	0	0	0	0	0	0	0	0	0	0	0	0	0	0	0	0	0	0	0	0	0	0	0	0
1998	90	37	-118.3866667	33.185	4.77	446.9	1185	16.57666667	33.69933333	5.63	24.615	0.215	15.95533333	33.64646667	5.435	24.72142857	0.278571429	0	1	0	out_cca	not_paired	0	0	0	0	0	0	0	0	0	33.39	0	4.77	0	0	0	0	0	0	0	0	0	0	0	0	0	0	0
1998	90	35	-118.2483333	33.24833333	4.97	434.5	365	17.21333333	33.873	5.52	24.6	0.275	16.32142857	33.76942857	5.182307692	24.73461538	0.222307692	0.711538462	0.288461538	0	out_cca	pair6	0	0	0	0	0	0	0	0	0	0	0	9.94	0	0	0	0	0	0	0	0	0	4.97	0	0	0	0	0
1998	90	30	-117.905	33.41833333	4.83	432.8	610	17.6075	33.9905	5.41	24.6	0.626666667	16.866	33.8634	5.201428571	24.67642857	0.429285714	0.313131313	0.353535354	0.333333333	out_cca	not_paired	0	4.83	0	0	0	0	0	0	0	0	0	4.83	0	0	0	0	0	4.83	0	0	0	0	0	0	0	0	0
1998	90	28	-117.7683333	33.485	4.61	102.4	58	17.545	33.942	5.443333333	24.57	1.533333333	17.42538462	33.93746154	5.289166667	24.6025	0.845	0.164556962	0.835443038	0	out_cca	not_paired	0	0	0	0	0	0	0	0	0	0	0	0	0	0	0	0	0	0	0	0	0	0	0	0	0	0	0
1998	86.7	33	-118.49	33.88833333	4.47	106.9	53	16.6675	33.6785	5.236666667	24.58	0.956666667	16.613	33.6964	5.161111111	24.61	0.834444444	0.153061224	0	0.846938776	out_cca	not_paired	0	0	0	0	0	0	0	0	0	0	0	0	0	0	0	0	0	0	0	0	0	0	0	0	0	0	0
1998	93.3	30	-117.5316667	32.84666667	4.85	433	856	18	34.066	5.41	24.565	0.93	17.35	33.99735714	5.029166667	24.66846154	0.62	0	0.929292929	0.070707071	out_cca	not_paired	0	0	0	0	0	0	0	0	0	0	0	0	0	0	0	0	0	0	0	0	0	0	0	0	0	0	0
1998	86.7	35	-118.6216667	33.82333333	4.72	446.9	648	16.79666667	33.80566667	5.515	24.65	0.655	16.20066667	33.7702	5.045714286	24.76285714	0.386428571	0.01980198	0.95049505	0.02970297	out_cca	not_paired	0	0	0	0	0	0	0	0	9.44	0	0	0	0	0	0	0	0	0	0	0	0	0	0	0	0	0	0
1998	86.7	40	-118.975	33.65833333	4.67	459.7	765	17.51	33.98033333	5.355	24.61	0.485	17.002	33.92793333	5.074285714	24.69571429	0.337857143	0.646464646	0.353535354	0	in_cca	pair1	0	0	0	0	0	0	0	0	0	0	0	4.67	0	0	0	0	0	0	0	0	0	4.67	0	0	0	0	0
1998	86.7	45	-119.3183333	33.49	4.82	447.5	1655	16.69	33.82266667	5.53	24.685	0.605	15.23733333	33.7814	4.645	24.99142857	0.297692308	0.247524752	0.752475248	0	in_cca	pair2	0	0	0	0	0	0	0	0	24.1	0	0	0	0	0	0	0	0	4.82	0	0	0	0	0	0	0	0	0
1998	86.7	50	-119.665	33.325	3.93	182.7	86	16.16666667	33.69933333	5.58	24.715	0.7	15.56916667	33.668	5.312727273	24.83090909	0.483636364	1	0	0	in_cca	pair5	0	0	0	0	0	0	0	0	0	0	0	11.79	0	0	0	0	0	19.65	7.86	0	0	0	0	0	0	7.86	0
1998	86.7	55	-120.0066667	33.15666667	4.6	454.5	1199	15.72333333	33.50966667	5.755	24.665	0.275	15.488	33.54133333	5.526428571	24.74785714	0.287857143	NA	NA	NA	out_cca	not_paired	0	0	0	0	0	0	0	0	13.8	0	0	0	0	0	0	0	0	0	0	0	0	0	0	0	0	0	0
1998	86.7	60	-120.35	32.99	4.16	482.1	723	15.88666667	33.46066667	5.7	24.59	0.16	15.41866667	33.44426667	5.645714286	24.68785714	0.201428571	NA	NA	NA	out_cca	not_paired	0	0	0	0	0	0	0	0	0	0	0	0	0	0	0	0	0	0	0	0	0	0	0	0	0	0	0
1998	93.3	35	-117.8733333	32.68	4.78	444.5	617	17.86333333	34.059	5.39	24.585	0.6	16.83307692	33.962	4.8125	24.7625	0.360833333	1	0	0	in_cca	pair6	0	0	0	0	0	0	0	0	0	0	0	0	0	0	0	0	0	0	0	0	0	0	0	0	0	0	0
1998	83.3	60	-120.755	33.57833333	4.36	483.6	1385	15.24666667	33.278	5.765	24.595	0.285	15.140625	33.3679375	5.621333333	24.69133333	0.286	0.989583333	0.010416667	0	out_cca	not_paired	0	0	0	0	0	0	0	0	0	0	0	0	0	0	0	0	0	0	0	0	0	0	0	0	0	0	0
1998	83.3	55	-120.41	33.745	4.39	481.8	998	15.53	33.46333333	5.71	24.67	0.545	14.94875	33.46925	5.498666667	24.80866667	0.424	0.525252525	0.474747475	0	out_cca	pair2	0	0	0	0	0	0	0	0	8.78	0	0	0	0	0	0	0	0	0	0	0	0	0	0	0	0	4.39	0
1998	83.3	51	-120.1333333	33.87833333	4.21	234.2	110	15.97333333	33.66866667	5.425	24.735	0.515	15.72846154	33.66092308	5.255833333	24.78583333	0.415833333	0.804597701	0.195402299	0	out_cca	not_paired	0	0	0	0	0	0	0	0	0	0	0	16.84	0	0	0	0	0	0	0	0	0	0	0	0	0	0	0
1998	83.3	42	-119.5083333	34.17833333	4.11	216.1	103	16.40666667	33.55666667	5.445	24.55	0.495	16.1925	33.7064375	5.24	24.722	0.412666667	0	0.95	0.05	out_cca	not_paired	0	0	0	0	0	0	0	0	0	0	0	12.33	0	0	0	0	0	16.44	0	0	0	0	0	0	0	0	0
1998	93.3	40	-118.2116667	32.51333333	4.87	437.4	1680	15.89666667	33.609	5.695	24.7	0.595	14.29866667	33.52186667	5.226428571	24.99071429	0.385714286	0.101010101	0.898989899	0	out_cca	pair3	0	0	0	0	0	0	0	0	0	0	0	0	0	0	0	0	0	0	0	0	0	0	0	0	0	0	0
1998	83.3	40.6	-119.4116667	34.225	3.31	62.4	30	16.715	33.73533333	5.413333333	24.61	0.593333333	16.724	33.7446	5.407	24.615	0.545	0	1	0	out_cca	not_paired	0	0	0	0	0	0	0	0	0	0	0	0	0	0	0	0	0	0	0	0	0	0	0	0	0	0	0
1998	81.8	46.9	-120.02	34.27333333	4.91	434.2	578	15.89	33.6565	5.5	24.74	0.825	15.13692308	33.63384615	5.085384615	24.88692308	0.476923077	0	0.598214286	0.401785714	out_cca	not_paired	0	0	0	0	0	0	0	0	4.91	0	0	9.82	0	0	0	0	0	19.64	0	0	0	0	0	0	0	0	0
1998	80	55	-120.8	34.315	4.62	474.7	795	15.51	33.598	5.47	24.78	0.73	15.11133333	33.59406667	5.182857143	24.86928571	0.558571429	0	0	1	out_cca	not_paired	0	0	0	0	0	0	0	0	0	0	0	0	0	0	0	0	0	0	0	0	0	0	0	0	0	0	0
1998	93.3	45	-118.555	32.34666667	4.74	451.9	1350	16.37	33.689	5.605	24.66	0.63	15.812	33.68853333	5.401428571	24.785	0.613571429	0.584158416	0.415841584	0	out_cca	pair1	0	0	0	0	0	0	0	0	4.74	0	0	0	0	0	0	4.74	0	0	0	0	0	0	0	0	0	0	0
1998	76.7	60	-121.5483333	34.72166667	4.55	467.8	930	14.72666667	33.19133333	5.815	24.64	0.39	14.42428571	33.235	5.683846154	24.74461538	0.344615385	0	0	1	out_cca	not_paired	0	0	0	0	0	0	0	0	0	0	0	0	0	0	0	0	0	0	0	0	0	0	0	0	0	0	0
1998	76.7	55	-121.1983333	34.88833333	4.46	478.2	562	15.20666667	33.29233333	5.75	24.62	0.315	14.81941176	33.30164706	5.686875	24.70875	0.27625	0.01010101	0	0.98989899	out_cca	not_paired	0	0	0	0	0	0	0	0	0	0	0	0	0	0	0	0	0	0	0	0	0	0	0	0	0	0	0
1998	76.7	51	-120.91	35.02333333	4.33	405.9	175	15.47	33.4225	5.71	24.655	1.065	15.42866667	33.4572	5.574666667	24.69266667	0.578	0	0	1	out_cca	not_paired	0	0	0	0	0	0	0	0	0	0	0	0	0	0	0	0	0	0	0	0	0	0	0	0	0	0	0
1998	76.7	49	-120.7766667	35.08833333	4.1	119.6	56	15.38	32.794	5.795	24.19	0.795	15.39888889	33.29188889	5.598888889	24.57	0.461111111	0.46	0.54	0	out_cca	not_paired	0	0	0	0	0	0	0	0	0	0	0	0	4.1	0	0	0	0	0	0	0	0	0	0	0	0	0	0
1998	93.3	50	-118.8933333	32.18	4.84	440.2	1455	16.28666667	33.598	5.62	24.605	0.385	15.70611111	33.56955556	5.4775	24.71588235	0.355882353	0	1	0	out_cca	not_paired	0	0	0	0	0	0	0	0	33.88	0	0	0	0	0	0	0	0	0	0	0	0	0	0	0	0	0	0
1998	93.3	55	-119.23	32.01333333	5.01	425.8	1500	16.29	33.52	5.645	24.545	0.22	15.97857143	33.50385714	5.593846154	24.60846154	0.233076923	0.285714286	0.714285714	0	out_cca	pair4	0	0	0	0	0	0	0	0	0	0	0	0	0	0	0	0	0	0	0	0	0	0	0	0	0	0	0
1998	93.3	60	-119.5716667	31.84666667	4.56	465.5	1852	16.13333333	33.489	5.66	24.56	0.225	16.06785714	33.48957143	5.649230769	24.57538462	0.24	NA	NA	NA	out_cca	not_paired	0	0	0	0	0	0	0	0	0	0	0	0	0	0	0	0	0	0	0	0	0	0	0	0	0	0	0
1999	93.3	26.7	-117.305	32.95666667	4.96	107.8	69	14.165	33.4855	5.965	24.985	1.025	13.82545455	33.50590909	5.523636364	25.07090909	0.687272727	0.782608696	0.217391304	0	out_cca	pair5	0	0	0	0	0	0	0	0	0	0	0	0	0	0	0	0	0	0	0	0	0	0	0	0	0	0	0
1999	93.3	28	-117.395	32.91333333	5.39	404.2	655	14.66666667	33.46866667	5.91	24.875	0.285	13.446875	33.552875	4.937333333	25.2	0.27	0	0.85	0.15	out_cca	not_paired	0	0	0	0	0	0	0	0	0	0	0	0	0	0	0	0	0	0	0	0	0	0	0	0	0	0	0
1999	90	60	-119.96	32.41833333	4.54	447.2	883	12.645	33.484	6.166666667	25.28666667	0.716666667	11.58388889	33.61633333	4.929411765	25.60411765	0.34	0.868686869	0.131313131	0	out_cca	not_paired	0	0	0	0	0	0	0	0	0	0	0	0	0	0	0	0	0	0	0	0	0	0	0	0	0	0	0
1999	93.3	30	-117.5316667	32.84666667	4.99	434.2	866	14.58	33.45	5.955	24.865	0.335	13.09181818	33.57709091	4.68	25.27	0.28	0	0.929292929	0.070707071	out_cca	not_paired	0	0	0	0	0	0	0	0	0	0	0	0	0	0	0	0	0	0	0	0	0	0	0	0	0	0	0
1999	90	28	-117.7683333	33.485	4.02	214.8	95	14.455	33.4885	6.01	24.925	0.33	13.64428571	33.53057143	5.31	25.12428571	0.481428571	0.164556962	0.835443038	0	out_cca	not_paired	0	0	0	0	0	0	0	0	0	0	0	0	0	0	0	0	0	0	0	0	0	0	0	0	0	0	0
1999	86.7	50	-119.6633333	33.32333333	4.17	144.2	72	13.56	33.51766667	5.925	25.14	0.525	12.11666667	33.60116667	4.729090909	25.50909091	0.324545455	1	0	0	in_cca	pair5	0	0	0	0	0	0	0	0	0	0	0	4.17	0	0	0	0	0	154.29	0	0	0	0	0	0	0	0	0
1999	86.7	55	-120.0066667	33.15666667	4.82	435.5	1219	13.09	33.49	6.17	25.21	1.305	12.07769231	33.57007692	5.270769231	25.48083333	0.745384615	NA	NA	NA	out_cca	not_paired	0	0	0	0	0	0	0	0	4.82	0	0	0	0	0	0	0	0	4.82	0	0	0	0	0	0	0	0	0
1999	86.7	60	-120.35	32.99	5.07	432	729	13.02	33.523	6.005	25.25	1.065	11.59769231	33.63592308	4.676153846	25.59923077	0.53	NA	NA	NA	out_cca	not_paired	0	0	0	0	0	0	0	0	0	0	0	0	0	0	0	0	0	0	0	0	0	0	0	0	0	0	0
1999	93.3	40	-118.2133333	32.51333333	4.9	446.7	1674	14.225	33.4505	6.03	24.945	0.465	12.59	33.532	5.04	25.33	0.313636364	0.101010101	0.898989899	0	out_cca	pair3	0	0	0	0	0	0	0	0	0	0	0	0	0	0	0	0	0	4.9	0	0	0	0	0	0	0	0	0
1999	83.3	51	-120.1333333	33.87833333	4.3	223.3	110	13.99	33.518	5.565	25.045	0.455	12.65857143	33.62035714	4.608571429	25.38571429	0.317857143	0.804597701	0.195402299	0	out_cca	not_paired	0	0	0	0	0	0	0	0	4.3	0	0	0	0	0	0	0	0	25.8	8.6	0	0	0	0	0	4.3	0	0
1999	83.3	42	-119.5083333	34.17833333	2.47	626.7	130	14.2	33.496	5.76	24.985	0.47	12.65384615	33.60646154	4.595384615	25.37384615	0.252307692	0	0.95	0.05	out_cca	not_paired	0	0	0	0	0	0	0	0	2.47	0	0	0	0	0	0	0	0	7.41	0	0	0	0	0	0	0	0	0
1999	83.3	40.6	-119.4116667	34.225	3.38	63.4	35	14.2175	33.49525	5.826666667	24.98	0.61	14.03333333	33.506	5.5775	25.0325	0.5575	0	1	0	out_cca	not_paired	0	0	0	0	0	0	0	0	0	0	0	0	0	0	0	0	0	0	0	0	0	0	0	0	0	0	0
1999	81.8	46.9	-120.025	34.275	4.46	474.2	582	13.835	33.523	5.685	25.08	1.03	12.2	33.66709091	4.342727273	25.50727273	0.491818182	0	0.598214286	0.401785714	out_cca	not_paired	0	0	0	0	0	0	0	0	0	0	0	0	0	0	0	0	0	0	0	0	0	0	0	0	0	0	0
1999	80	51	-120.5233333	34.45	4.12	167.1	82	13.21666667	33.55133333	5.133333333	25.22666667	0.653333333	11.9975	33.65625	4.098333333	25.54416667	0.310833333	0.455445545	0	0.544554455	out_cca	not_paired	0	0	0	0	0	0	0	0	0	4.12	0	0	0	0	0	0	0	4.12	0	0	0	0	0	0	0	0	0
1999	93.3	45	-118.555	32.34666667	3.64	508.2	1662	14.195	33.4475	6.02	24.95	0.66	12.51266667	33.53213333	4.939285714	25.36357143	0.445714286	0.584158416	0.415841584	0	out_cca	pair1	0	0	0	0	0	0	0	0	0	0	0	0	0	0	0	0	0	0	0	0	0	0	0	3.64	0	0	0
1999	76.7	55	-121.1983333	34.88833333	5.08	399	567	13.71	33.531	5.795	25.11	0.625	12.01416667	33.66291667	4.439166667	25.54	0.364166667	0.01010101	0	0.98989899	out_cca	not_paired	0	0	0	0	0	0	0	0	0	0	0	0	0	0	0	0	0	0	0	0	0	0	0	0	0	0	0
1999	76.7	51	-120.9183333	35.02166667	4.31	467	244	13.21	33.5495	5.82	25.225	1.005	11.51333333	33.70841667	4.153333333	25.67	0.376666667	0	0	1	out_cca	not_paired	0	0	0	0	0	0	0	0	4.31	0	0	0	0	0	0	0	0	4.31	0	0	0	0	0	0	8.62	0	0
1999	93.3	60	-119.5716667	31.84666667	5.21	410.3	1898	14.215	33.364	5.96	24.875	0.515	13.11538462	33.39692308	5.386923077	25.12692308	0.303846154	NA	NA	NA	out_cca	not_paired	0	0	0	0	0	0	0	0	0	0	0	0	0	0	0	0	0	0	0	0	0	0	0	0	0	0	0
2000	93.3	26.7	-117.305	32.955	4.4	162.5	84	14.2825	33.593	6.023333333	25.05333333	1.44	13.30846154	33.59115385	5.271666667	25.25583333	1.0175	0.782608696	0.217391304	0	out_cca	pair5	0	0	0	0	0	0	0	0	0	0	0	0	0	0	0	0	0	0	0	0	0	0	0	0	0	0	0
2000	93.3	28	-117.3933333	32.91333333	4.55	456.3	670	14.6	33.5985	6.04	24.98	0.85	12.54153846	33.63884615	4.666923077	25.42	0.546923077	0	0.85	0.15	out_cca	not_paired	0	0	0	0	0	0	0	0	0	0	0	0	0	0	0	0	0	0	0	0	0	0	0	0	0	0	0
2000	90	60	-119.9583333	32.41166667	4.49	459.9	914	14.675	33.452	5.915	24.85	0.48	13.68428571	33.4145	5.780714286	25.025	0.366428571	0.868686869	0.131313131	0	out_cca	not_paired	0	0	0	0	0	0	0	0	0	0	0	0	0	0	0	0	0	0	0	0	0	0	0	0	0	0	0
2000	90	53	-119.4816667	32.65	4.31	473.6	1334	13.14	33.4225	5.965	25.14	0.65	12.04615385	33.47753846	5.344615385	25.39307692	0.37	0.408163265	0.591836735	0	in_cca	pair4	0	0	0	0	0	0	0	0	0	0	0	4.31	0	0	0	0	0	0	0	0	0	0	0	0	0	0	0
2000	90	45	-118.9316667	32.915	4.66	447.8	1714	14.06	33.5445	6.015	25.05	0.365	12.17071429	33.59828571	4.878571429	25.45714286	0.255714286	0	1	0	in_cca	pair3	0	0	0	0	0	0	0	0	0	0	0	0	0	0	0	0	0	0	0	0	0	0	0	0	0	0	0
2000	90	37	-118.3883333	33.18666667	4.39	449.4	1194	14.3	33.581	5.95	25.03	0.34	12.23571429	33.63778571	4.669285714	25.475	0.223571429	0	1	0	out_cca	not_paired	0	0	0	0	0	0	0	0	0	0	0	0	0	0	0	0	0	0	0	0	0	0	0	0	0	0	0
2000	90	35	-118.2516667	33.25	5.14	411.1	300	14.33666667	33.57166667	6	25.015	0.37	12.1225	33.64425	4.389333333	25.538	0.209333333	0.711538462	0.288461538	0	out_cca	pair6	0	0	0	0	0	0	0	0	0	0	0	0	0	0	0	0	0	0	0	0	0	0	0	0	0	0	0
2000	90	30	-117.9066667	33.415	4.8	434.3	620	14.61	33.594	6.02	24.97333333	0.696666667	12.50666667	33.63046667	4.670666667	25.42	0.32	0.313131313	0.353535354	0.333333333	out_cca	not_paired	0	0	0	0	0	0	0	0	0	0	0	0	0	0	0	0	0	0	9.6	0	0	0	0	0	0	0	0
2000	90	28	-117.7683333	33.48333333	4.55	215.7	105	14.82333333	33.63166667	5.98	24.95333333	0.37	13.32818182	33.60545455	5.144545455	25.23818182	0.501818182	0.164556962	0.835443038	0	out_cca	not_paired	0	0	0	0	0	0	0	0	0	0	0	0	0	0	0	0	0	4.55	0	0	0	0	0	0	0	0	0
2000	86.7	33	-118.49	33.88833333	4.23	112.7	50	13.9	33.55933333	6.326666667	25.09666667	1.153333333	13.066	33.5632	5.296	25.265	0.977	0.153061224	0	0.846938776	out_cca	not_paired	0	0	0	0	0	0	0	0	0	0	0	0	0	0	0	0	0	131.13	0	0	0	0	0	0	0	0	0
2000	93.3	30	-117.5283333	32.84833333	4.78	442.5	850	14.575	33.6265	6.07	25.01	0.975	12.21307692	33.64415385	4.369230769	25.49153846	0.333076923	0	0.929292929	0.070707071	out_cca	not_paired	0	0	0	0	0	0	0	0	0	0	0	0	0	0	0	0	0	9.56	0	0	0	0	0	0	0	0	0
2000	86.7	35	-118.6283333	33.82333333	4.37	451.1	670	14.98	33.632	5.895	24.925	0.375	12.48428571	33.665	4.551428571	25.44714286	0.28	0.01980198	0.95049505	0.02970297	out_cca	not_paired	0	0	0	0	0	0	0	0	0	0	0	4.37	0	0	0	0	0	8.74	0	0	0	0	0	0	0	0	0
2000	86.7	40	-118.9766667	33.65833333	4.75	436.3	775	13.72	33.531	5.98	25.11	0.54	12.11545455	33.59818182	4.809090909	25.47090909	0.339090909	0.646464646	0.353535354	0	in_cca	pair1	0	0	0	0	0	0	0	0	0	0	0	4.75	0	0	0	0	0	0	0	0	0	0	0	0	0	0	0
2000	86.7	45	-119.3183333	33.49	4.91	438.2	1670	13.83666667	33.54433333	6.035	25.095	0.585	11.91722222	33.65866667	4.709411765	25.57588235	0.362941176	0.247524752	0.752475248	0	in_cca	pair2	0	0	0	0	0	0	0	0	0	0	0	0	0	0	0	0	0	0	0	0	0	0	0	0	0	0	4.91
2000	86.7	50	-119.6583333	33.32333333	4.33	156.7	80	12.9	33.585	5.93	25.31666667	0.606666667	12.103	33.6311	5.211	25.502	0.451	1	0	0	in_cca	pair5	0	0	0	0	0	0	0	0	12.99	0	0	0	0	0	0	0	0	77.94	0	4.33	0	0	0	0	0	0	17.32
2000	86.7	55	-120.0066667	33.155	4.4	461	1219	13.605	33.419	5.955	25.045	0.655	11.585	33.53692857	5.010714286	25.52285714	0.324285714	NA	NA	NA	out_cca	not_paired	0	0	0	0	0	0	0	0	0	0	0	0	0	0	0	0	0	0	0	0	0	0	0	0	0	0	0
2000	86.7	60	-120.3466667	32.99	4.82	434.9	728	13.65	33.4185	6.05	25.035	0.61	12.18923077	33.48384615	5.608461538	25.37076923	0.44	NA	NA	NA	out_cca	not_paired	0	0	0	0	0	0	0	0	0	0	0	0	0	0	0	0	0	0	0	0	0	0	0	0	0	0	0
2000	93.3	35	-117.8733333	32.68	4.3	455.9	620	14.225	33.525	5.99	25.005	0.59	12.51066667	33.50346667	5.376	25.322	0.318	1	0	0	in_cca	pair6	0	0	0	0	0	0	0	0	0	0	0	0	0	0	0	0	0	0	0	0	0	0	0	0	0	0	0
2000	83.3	60	-120.74	33.57833333	4.53	448.4	1412	13.09333333	33.595	6.053333333	25.28666667	0.656666667	11.50125	33.6908125	4.67875	25.656875	0.37625	0.989583333	0.010416667	0	out_cca	not_paired	0	0	0	0	0	0	0	0	0	0	0	13.59	0	0	0	0	0	0	0	0	0	0	0	0	0	0	4.53
2000	83.3	55	-120.4183333	33.745	4.09	474.2	1070	12.825	33.5755	5.91	25.325	0.41	10.90642857	33.76092857	4.027857143	25.81857143	0.174285714	0.525252525	0.474747475	0	out_cca	pair2	0	0	0	0	0	0	0	0	0	0	0	0	0	0	0	0	0	0	0	0	0	0	0	0	0	0	0
2000	83.3	51	-120.1366667	33.87666667	4.77	189.4	95	13.28	33.5665	5.56	25.225	0.52	11.52583333	33.671	4.249166667	25.6425	0.281666667	0.804597701	0.195402299	0	out_cca	not_paired	0	0	0	0	0	0	0	0	0	0	0	0	0	0	0	0	0	0	0	0	0	0	0	0	0	0	0
2000	83.3	42	-119.5066667	34.17666667	4.03	212.5	102	14.81	33.62133333	5.975	24.96	0.385	13.00111111	33.62088889	4.987647059	25.33764706	0.553529412	0	0.95	0.05	out_cca	not_paired	0	0	0	0	0	0	0	0	0	0	0	0	0	0	0	0	0	0	0	0	0	0	0	0	0	0	0
2000	93.3	40	-118.21	32.51333333	4.63	449.7	1668	14.52	33.554	5.985	24.96	0.655	13.02416667	33.54641667	5.3025	25.2525	0.390833333	0.101010101	0.898989899	0	out_cca	pair3	0	0	0	0	0	0	0	0	0	0	0	0	0	0	0	0	0	0	0	0	0	0	0	0	0	0	0
2000	83.3	40.6	-119.4133333	34.22333333	3.75	74.4	35	14.69333333	33.609	6.03	24.96666667	0.683333333	14.3	33.5964	5.828	25.04	0.77	0	1	0	out_cca	not_paired	0	0	0	0	0	0	0	0	0	0	0	0	0	0	0	0	0	0	0	0	0	0	0	0	0	0	0
2000	81.8	46.9	-120.0233333	34.27333333	4.61	429.9	587	12.975	33.6005	6.165	25.315	4.505	11.89076923	33.67823077	4.778461538	25.58076923	1.759230769	0	0.598214286	0.401785714	out_cca	not_paired	0	0	0	0	0	0	0	0	0	0	0	0	0	0	0	0	0	0	0	0	0	0	0	0	0	0	0
2000	80	51	-120.5233333	34.46	5.05	108.1	84	13.59	33.56633333	6.006666667	25.16666667	1.576666667	13.31666667	33.57983333	5.7075	25.23166667	1.141666667	0.455445545	0	0.544554455	out_cca	not_paired	0	0	0	0	0	0	0	0	0	0	0	0	0	0	0	0	0	0	0	0	0	0	0	0	0	0	0
2000	80	55	-120.8	34.315	4.71	425.4	763	13.005	33.59525	5.71	25.32333333	0.733333333	11.24	33.73475	3.932	25.77533333	0.268	0	0	1	out_cca	not_paired	0	4.71	0	0	0	0	9.42	0	4.71	4.71	0	9.42	0	0	0	0	0	14.13	23.55	0	0	0	4.71	0	0	0	4.71
2000	80	60	-121.1433333	34.15	4.64	447.3	2178	12.955	33.5795	5.815	25.305	1.105	10.98307692	33.76292308	3.839230769	25.81076923	0.332307692	0	0	1	out_cca	not_paired	0	0	0	0	0	0	0	0	0	4.64	0	0	0	0	0	0	0	18.56	4.64	0	0	4.64	0	0	0	0	0
2000	93.3	45	-118.555	32.34166667	4.55	448.5	1438	14.91666667	33.61966667	5.936666667	24.92666667	0.86	12.84	33.5904375	5.12875	25.316875	0.460625	0.584158416	0.415841584	0	out_cca	pair1	0	0	0	0	0	0	0	0	0	0	0	0	0	0	0	0	0	0	0	0	0	0	0	0	0	0	0
2000	76.7	60	-121.55	34.72166667	4.59	432.4	935	12.88	33.4905	6.165	25.25	0.84	11.62428571	33.60371429	5.043571429	25.57071429	0.463571429	0	0	1	out_cca	not_paired	0	0	0	0	0	0	0	0	0	0	0	0	0	0	0	0	0	0	0	0	0	0	0	0	0	0	0
2000	76.7	55	-121.2033333	34.885	4.72	437.7	575	12.925	33.568	5.835	25.3	1.14	10.97538462	33.76446154	3.895384615	25.81153846	0.293076923	0.01010101	0	0.98989899	out_cca	not_paired	0	0	0	0	0	0	4.72	0	4.72	4.72	0	4.72	0	0	0	0	0	28.32	4.72	0	0	0	0	0	4.72	0	0
2000	76.7	51	-120.9233333	35.02333333	4.43	400.4	245	13.125	33.577	5.985	25.27	1.785	11.77933333	33.68246667	4.573333333	25.60333333	0.643333333	0	0	1	out_cca	not_paired	0	0	0	0	0	0	0	0	0	0	0	0	0	0	0	4.43	0	0	0	0	0	0	0	0	0	0	0
2000	76.7	49	-120.7783333	35.08833333	4.16	100.5	59	12.40666667	33.56633333	5.476666667	25.4	1.966666667	11.95636364	33.63136364	4.692727273	25.53636364	0.99	0.46	0.54	0	out_cca	not_paired	0	0	0	0	0	0	0	0	0	0	0	0	0	0	0	0	0	0	0	0	0	0	0	0	0	0	0
2000	93.3	50	-118.89	32.18	4.88	429.6	1484	14.13	33.56233333	6.066666667	25.05	0.833333333	12.40785714	33.60028571	5.008571429	25.41428571	0.454285714	0	1	0	out_cca	not_paired	0	0	0	0	0	0	0	0	0	9.76	0	0	0	0	0	0	0	0	0	0	0	0	0	0	0	0	0
2000	93.3	55	-119.235	32.00666667	4.9	440	1612	14.19	33.416	5.98	24.925	0.53	13.04625	33.426	5.575625	25.158125	0.368125	0.285714286	0.714285714	0	out_cca	pair4	0	0	0	0	0	0	0	0	0	0	0	0	0	0	0	0	0	0	0	0	0	0	0	0	0	0	0
2000	93.3	60	-119.57	31.84666667	4.49	456.3	1923	14.22	33.4235	5.95	24.925	0.525	12.95	33.38192308	5.598461538	25.14461538	0.305384615	NA	NA	NA	out_cca	not_paired	0	0	0	0	0	0	0	0	0	0	0	0	0	0	0	0	0	0	4.49	0	0	0	0	0	0	0	0
2001	93.3	26.7	-117.305	32.95666667	4.75	275.7	136	14.85	33.58066667	6.006666667	24.91	1.326666667	14.54444444	33.579	5.998888889	24.97666667	1.372222222	0.782608696	0.217391304	0	out_cca	pair5	0	0	0	0	0	0	0	0	4.75	0	0	0	0	0	0	0	0	28.5	0	0	0	0	0	0	0	0	0
2001	93.3	28	-117.395	32.91333333	4.96	437.5	640	15.565	33.5755	5.795	24.75	0.22	13.22636364	33.54536364	5.274545455	25.21272727	0.559090909	0	0.85	0.15	out_cca	not_paired	0	0	0	0	0	0	0	0	0	0	0	0	0	0	0	0	0	0	0	0	0	0	0	0	0	0	0
2001	90	60	-119.96	32.41833333	4.86	447.2	883	14.7	33.492	5.81	24.88	0.485	13.26307692	33.48215385	5.413846154	25.15461538	0.336923077	0.868686869	0.131313131	0	out_cca	not_paired	0	0	0	0	0	0	0	0	0	0	0	0	0	0	0	0	0	0	0	0	0	0	0	0	0	0	0
2001	90	53	-119.4816667	32.65	4.98	428	1335	14.48	33.4855	5.885	24.915	NA	12.95647059	33.48705882	5.352941176	25.21764706	0.34	0.408163265	0.591836735	0	in_cca	pair4	0	0	0	0	0	0	0	0	0	0	0	0	0	0	0	0	0	0	0	0	0	0	0	0	0	0	0
2001	90	45	-118.935	32.92	5.01	423.9	1705	14.6	33.539	5.9	24.93	0.75	13.11785714	33.53107143	5.293571429	25.22214286	0.507142857	0	1	0	in_cca	pair3	0	0	0	0	0	0	0	0	0	0	0	0	0	0	0	0	0	0	0	0	0	0	0	0	0	0	0
2001	90	37	-118.3866667	33.185	4.91	423.5	1189	14.58	33.542	5.935	24.94	0.7	12.83692308	33.59407692	4.803846154	25.32769231	0.434615385	0	1	0	out_cca	not_paired	0	0	0	0	0	0	0	0	0	0	0	0	0	0	0	0	0	0	0	0	0	0	0	0	0	0	0
2001	90	35	-118.2483333	33.25166667	5.53	382.2	268	14.005	33.478	5.89	25.01	0.875	12.68769231	33.524	5.14	25.30230769	0.529230769	0.711538462	0.288461538	0	out_cca	pair6	0	0	0	0	0	0	0	0	0	0	0	0	0	0	0	0	0	0	0	0	0	0	0	0	0	0	0
2001	90	30	-117.905	33.41833333	5.25	406	617	14.835	33.516	5.86	24.87	0.34	12.92692308	33.54723077	5.115384615	25.26923077	0.333076923	0.313131313	0.353535354	0.333333333	out_cca	not_paired	0	0	0	0	0	0	0	0	0	0	0	0	0	0	0	0	0	0	0	0	0	0	0	0	0	0	0
2001	90	28	-117.7683333	33.485	4.55	123.2	71	14.96	33.44866667	5.816666667	24.78666667	0.426666667	14.84909091	33.48009091	5.751818182	24.83363636	0.381818182	0.164556962	0.835443038	0	out_cca	not_paired	0	0	0	0	0	0	0	0	0	0	0	0	0	0	0	0	0	0	0	0	0	0	0	0	0	0	0
2001	86.7	33	-118.49	33.88833333	4.56	108.9	52	14.35	33.26266667	5.963333333	24.77	2.1	14.30571429	33.36014286	5.771428571	24.85571429	1.225714286	0.153061224	0	0.846938776	out_cca	not_paired	0	0	0	0	0	0	0	0	0	0	0	0	0	0	0	0	0	0	0	0	0	0	0	0	0	0	0
2001	93.3	30	-117.53	32.85	5	428.9	828	15.81	33.584	5.76	24.7	0.215	13.12666667	33.572	5.0525	25.24833333	0.2475	0	0.929292929	0.070707071	out_cca	not_paired	0	0	0	0	0	0	0	0	0	0	0	0	0	0	0	0	0	0	0	0	0	0	0	0	0	0	0
2001	86.7	35	-118.6283333	33.82333333	5.08	418.1	562	14.445	33.2335	5.89	24.73	1.585	13.79	33.481	5.355384615	25.05307692	0.522307692	0.01980198	0.95049505	0.02970297	out_cca	not_paired	0	0	0	0	0	0	0	0	0	0	0	0	0	0	0	0	0	0	0	0	0	0	0	0	0	0	0
2001	86.7	40	-118.9766667	33.65666667	5.54	395.4	750	13.8	33.48	5.89	25.055	0.97	12.015	33.53833333	4.946666667	25.44333333	0.545833333	0.646464646	0.353535354	0	in_cca	pair1	0	5.54	0	0	0	0	0	0	0	0	0	0	0	0	0	0	0	44.32	11.08	0	0	0	0	5.54	0	0	5.54
2001	86.7	45	-119.3183333	33.49	5.06	428	1656	13.825	33.487	5.86	25.055	0.79	11.97384615	33.56792308	4.839230769	25.47230769	0.487692308	0.247524752	0.752475248	0	in_cca	pair2	0	0	0	0	0	0	5.06	0	25.3	0	0	10.12	15.18	0	0	0	0	283.36	0	0	0	0	0	0	10.12	15.18	15.18
2001	86.7	50	-119.6633333	33.32333333	3.63	121.9	69	13.27333333	33.50833333	5.743333333	25.18	1.06	12.28777778	33.53544444	5.148888889	25.39111111	0.663333333	1	0	0	in_cca	pair5	0	0	0	0	0	0	3.63	0	14.52	0	0	3.63	0	0	0	0	0	76.23	3.63	0	0	0	0	3.63	0	3.63	10.89
2001	86.7	55	-119.9983333	33.15166667	4.59	460.1	1220	13.9	33.51266667	5.806666667	25.06	0.593333333	12.96882353	33.54988235	5.241764706	25.27058824	0.405294118	NA	NA	NA	out_cca	not_paired	0	0	0	0	0	0	0	0	4.59	0	0	0	0	0	0	0	0	4.59	0	0	0	0	0	0	0	0	0
2001	86.7	60	-120.35	32.99	4.78	456	720	13.94	33.504	5.875	25.045	0.8	12.93461538	33.505	5.399230769	25.24230769	0.532307692	NA	NA	NA	out_cca	not_paired	0	0	0	0	0	0	0	0	0	0	0	0	0	0	0	0	0	0	0	0	0	0	0	0	0	0	0
2001	93.3	35	-117.8733333	32.68	4.97	430.6	629	15.6	33.597	5.8	24.76	0.185	13.58272727	33.54172727	5.460909091	25.13363636	0.252727273	1	0	0	in_cca	pair6	0	0	0	0	0	0	0	0	0	0	0	0	0	0	0	0	0	0	0	0	0	0	0	0	0	0	0
2001	83.3	60	-120.7566667	33.57833333	4.71	444.3	1408	13.125	33.412	5.93	25.14	0.655	11.95142857	33.45992857	5.237142857	25.39714286	0.391428571	0.989583333	0.010416667	0	out_cca	not_paired	0	0	0	0	0	0	0	0	0	0	0	0	0	0	0	0	0	0	0	0	0	0	0	0	0	0	0
2001	83.3	55	-120.41	33.745	4.9	434	991	13.435	33.505	5.85	25.15	0.86	12.26230769	33.55176923	5.104615385	25.40615385	0.536923077	0.525252525	0.474747475	0	out_cca	pair2	0	0	0	0	0	0	0	0	0	0	0	0	0	0	0	0	0	0	0	0	0	0	0	0	0	0	0
2001	83.3	51	-120.135	33.87833333	4.44	181.2	97	12.495	33.572	5.41	25.39	2.02	12.07230769	33.61007692	4.858461538	25.49923077	1.335384615	0.804597701	0.195402299	0	out_cca	not_paired	0	0	0	0	0	0	0	0	8.88	0	0	0	0	0	0	0	0	137.64	226.44	0	0	0	0	0	57.72	0	0
2001	83.3	42	-119.515	34.175	3.84	200.1	112	13.8875	33.39325	5.7525	24.97	1.97	12.938125	33.5255625	4.994375	25.26	0.80125	0	0.95	0.05	out_cca	not_paired	0	0	0	0	0	0	0	0	0	0	0	0	0	0	0	0	0	7.68	7.68	0	0	0	0	0	0	0	0
2001	93.3	40	-118.2133333	32.51333333	5.1	427.5	1190	15.71	33.5855	5.76	24.73	0.195	13.51666667	33.5474	5.242	25.148	0.231333333	0.101010101	0.898989899	0	out_cca	pair3	0	0	0	0	0	0	0	0	0	0	0	0	0	0	0	0	0	0	0	0	0	0	0	0	0	0	0
2001	83.3	40.6	-119.415	34.225	3.35	59.1	30	13.84666667	33.358	5.65	24.95	1.31	13.894	33.3982	5.658	24.972	1.22	0	1	0	out_cca	not_paired	0	0	0	0	0	0	0	0	0	0	0	0	0	0	0	0	0	0	0	0	0	0	0	0	0	0	0
2001	81.8	46.9	-120.025	34.27333333	4.86	433.3	579	13.16	33.543	6.08	25.235	3.775	11.39	33.71358333	4.086666667	25.69833333	1.095833333	0	0.598214286	0.401785714	out_cca	not_paired	0	0	0	0	0	0	4.86	0	0	0	0	0	0	0	0	0	0	0	0	0	0	0	0	0	0	0	0
2001	80	51	-120.5166667	34.44833333	3.88	117.3	65	13.58333333	33.503	5.85	25.12	2.15	13.21625	33.52775	5.5775	25.21125	1.5125	0.455445545	0	0.544554455	out_cca	not_paired	0	0	0	0	0	0	0	0	0	0	0	0	0	0	0	0	0	0	0	0	0	0	0	0	0	0	0
2001	80	55	-120.7983333	34.31833333	4.85	440	749	13.125	33.5175	5.69	25.22	1.46	12.29714286	33.57007143	4.862142857	25.42071429	0.787857143	0	0	1	out_cca	not_paired	0	0	0	0	0	0	0	0	0	4.85	0	0	4.85	0	0	0	0	9.7	9.7	0	0	0	0	0	0	0	0
2001	80	60	-121.15	34.15166667	4.95	431.4	2197	13.015	33.444	5.945	25.185	0.63	11.92416667	33.48283333	5.254166667	25.42	0.4075	0	0	1	out_cca	not_paired	0	0	0	0	0	0	0	0	0	0	0	0	0	0	0	0	0	4.95	0	0	0	0	0	0	0	0	0
2001	93.3	45	-118.5533333	32.35	4.99	428.3	1333	15.335	33.6285	5.87	24.845	0.24	12.37	33.66508333	4.545833333	25.46416667	0.286666667	0.584158416	0.415841584	0	out_cca	pair1	0	0	0	0	0	0	0	0	0	0	0	0	0	0	0	0	0	0	0	0	0	0	0	0	0	0	0
2001	76.7	60	-121.5483333	34.72166667	4.83	440.2	943	13.23333333	33.503	6.003333333	25.18666667	0.936666667	12.22125	33.512125	5.384375	25.385	0.5825	0	0	1	out_cca	not_paired	0	0	0	0	0	0	0	0	0	0	0	0	0	0	0	0	0	0	0	0	0	0	0	0	0	0	0
2001	76.7	55	-121.1983333	34.88666667	5.12	412	565	13.19	33.52666667	6.14	25.21666667	1.793333333	12.032	33.6064	4.948	25.49733333	1.059333333	0.01010101	0	0.98989899	out_cca	not_paired	0	0	10.24	0	0	0	0	0	0	0	0	0	0	0	0	10.24	0	5.12	5.12	0	0	0	0	0	10.24	0	0
2001	76.7	51	-120.9183333	35.02166667	5	428.6	227	12.775	33.536	6.57	25.305	6.305	11.7	33.61763636	4.970909091	25.56909091	2.339090909	0	0	1	out_cca	not_paired	0	0	0	0	0	0	0	0	0	0	0	0	5	0	0	0	0	5	10	0	0	0	0	0	20	0	15
2001	76.7	49	-120.7783333	35.08833333	4.59	123.4	68	12.94	33.53366667	5.826666667	25.27	2.056666667	12.34727273	33.56809091	5.11	25.41090909	1.182727273	0.46	0.54	0	out_cca	not_paired	0	0	0	0	0	0	0	0	0	0	0	0	0	0	0	0	0	22.95	36.72	4.59	0	0	0	0	0	0	0
2001	93.3	50	-118.8916667	32.17666667	2.88	571.5	1528	15.285	33.593	5.875	24.83	0.22	12.80785714	33.6	4.950714286	25.32928571	0.26	0	1	0	out_cca	not_paired	0	0	0	0	0	0	0	0	0	0	0	0	0	0	0	0	0	0	0	0	0	0	0	0	0	0	0
2002	93.3	26.7	-117.3033333	32.95833333	3.79	123.9	60	14.4225	33.61175	5.9125	25.025	0.91	14.08444444	33.58788889	5.687777778	25.07888889	0.813333333	0.782608696	0.217391304	0	out_cca	pair5	0	0	0	0	0	0	0	0	11.37	0	0	0	0	0	0	0	0	3.79	0	0	0	0	0	0	0	0	0
2002	93.3	28	-117.3933333	32.915	4.91	442.2	640	14.38	33.606	5.92	25.03	0.46	12.07923077	33.64676923	4.437692308	25.51461538	0.215384615	0	0.85	0.15	out_cca	not_paired	0	0	0	0	0	0	0	0	9.82	0	0	0	0	0	0	0	0	0	4.91	0	0	0	0	0	0	0	0
2002	90	60	-119.9616667	32.41833333	4.94	422.4	895	13.915	33.355	5.98	24.935	0.445	13.30214286	33.36957143	5.737142857	25.06714286	0.314285714	0.868686869	0.131313131	0	out_cca	not_paired	0	0	0	0	0	0	0	0	0	0	0	0	0	0	0	0	0	0	0	0	0	0	0	0	0	0	0
2002	90	53	-119.4816667	32.65166667	5.08	427	1320	12.59	33.5175	5.93	25.33	0.565	11.96214286	33.56857143	5.280714286	25.48142857	0.389285714	0.408163265	0.591836735	0	in_cca	pair4	0	0	0	0	0	0	0	0	0	0	0	0	0	0	0	0	0	0	0	0	0	0	0	0	0	0	0
2002	90	45	-118.935	32.91833333	4.65	443.3	1718	13.81	33.5615	5.955	25.12	0.585	12.17714286	33.62471429	4.702142857	25.47857143	0.360714286	0	1	0	in_cca	pair3	0	0	0	0	0	0	0	0	23.25	0	0	0	0	0	0	0	0	0	0	0	0	0	0	0	0	0	0
2002	90	37	-118.3866667	33.185	4.77	443.5	1195	14.35	33.5825	5.915	25.02	0.55	12.80933333	33.55013333	5.29	25.29533333	0.355333333	0	1	0	out_cca	not_paired	0	0	0	0	0	0	0	0	9.54	0	0	0	0	0	0	0	0	0	0	0	0	0	0	4.77	0	0	0
2002	90	35	-118.25	33.25333333	5	397.2	205	14.32	33.5545	5.91	25.005	0.525	12.78428571	33.52564286	5.320714286	25.28428571	0.379230769	0.711538462	0.288461538	0	out_cca	pair6	0	0	0	0	0	0	0	0	0	0	0	0	0	0	0	0	0	0	0	0	0	0	0	0	0	0	0
2002	90	30	-117.905	33.42	5.09	414.3	612	14.43	33.5925	5.97	25.01	0.415	12.89636364	33.55572727	5.306363636	25.28636364	0.353636364	0.313131313	0.353535354	0.333333333	out_cca	not_paired	0	0	0	0	0	0	0	0	40.72	0	0	15.27	0	0	0	0	0	0	10.18	0	0	0	0	0	0	0	0
2002	90	28	-117.77	33.485	4.38	113.6	55	14.415	33.6185	5.98	25.03	0.735	13.34857143	33.56457143	5.372857143	25.20714286	0.615714286	0.164556962	0.835443038	0	out_cca	not_paired	0	0	0	0	0	0	0	0	8.76	0	0	0	0	0	0	0	0	0	17.52	0	0	0	0	0	0	0	0
2002	86.7	33	-118.4883333	33.88666667	4.02	113.8	60	13.34333333	33.574	5.676666667	25.22	2.31	12.87142857	33.58628571	5.115714286	25.32285714	1.714285714	0.153061224	0	0.846938776	out_cca	not_paired	0	0	0	0	0	0	0	0	0	0	0	0	0	0	0	0	0	0	0	0	0	0	0	0	0	0	0
2002	93.3	30	-117.5316667	32.84833333	4.44	464.3	850	14.74666667	33.62133333	5.92	24.96666667	0.713333333	12.435	33.624375	4.72375	25.425625	0.37375	0	0.929292929	0.070707071	out_cca	not_paired	0	0	0	0	0	0	0	0	0	0	0	0	0	0	0	0	0	4.44	0	0	0	0	0	0	0	0	0
2002	86.7	35	-118.6283333	33.82166667	4.65	439.8	657	13.325	33.589	5.705	25.24	0.52	12.5325	33.62508333	4.668333333	25.41916667	0.355833333	0.01980198	0.95049505	0.02970297	out_cca	not_paired	0	0	0	0	0	0	0	0	130.2	0	0	0	0	0	0	0	0	4.65	9.3	0	0	0	0	0	0	0	0
2002	86.7	40	-118.975	33.66166667	5.33	409.9	815	13.98666667	33.605	5.876666667	25.11	0.906666667	12.45230769	33.60961538	4.818461538	25.41461538	0.446153846	0.646464646	0.353535354	0	in_cca	pair1	0	0	0	0	0	0	0	0	21.32	0	5.33	0	0	0	0	0	0	10.66	5.33	0	0	0	0	0	0	0	5.33
2002	86.7	45	-119.3166667	33.49166667	5.05	419.2	1655	14.375	33.6135	5.95	25.04	0.85	12.67785714	33.60342857	4.94	25.36642857	0.557857143	0.247524752	0.752475248	0	in_cca	pair2	0	0	0	0	0	0	0	0	15.15	0	0	5.05	0	0	0	0	0	15.15	10.1	0	0	5.05	0	0	0	0	10.1
2002	86.7	50	-119.6616667	33.32666667	4.53	138.8	72	12.41	33.628	5.395	25.445	0.845	11.85125	33.668	4.72375	25.5825	0.5925	1	0	0	in_cca	pair5	0	0	0	0	0	0	0	0	253.68	4.53	9.06	4.53	0	0	0	0	0	135.9	955.83	4.53	0	4.53	4.53	4.53	0	18.12	9.06
2002	86.7	55	-120.015	33.15666667	5.11	415	1208	12.875	33.5885	5.745	25.325	0.625	11.12571429	33.69371429	4.305	25.72785714	0.292857143	NA	NA	NA	out_cca	not_paired	0	0	0	0	0	0	0	0	20.44	0	0	5.11	5.11	0	0	0	0	25.55	255.5	0	0	0	0	0	0	0	5.11
2002	86.7	60	-120.3483333	32.995	5.55	390.9	720	12.345	33.5735	5.875	25.42	0.39	11.61733333	33.61086667	5.176666667	25.578	0.295333333	NA	NA	NA	out_cca	not_paired	0	0	0	0	0	0	0	0	0	0	0	0	0	0	0	0	0	0	16.65	0	0	0	0	5.55	0	0	5.55
2002	93.3	35	-117.87	32.67833333	4.98	434.5	619	14.575	33.559	5.96	24.955	0.515	12.84333333	33.5238	5.321333333	25.27	0.319333333	1	0	0	in_cca	pair6	0	0	0	0	0	0	0	0	79.68	0	0	0	0	0	0	0	0	0	0	0	0	0	0	0	0	0	0
2002	83.3	60	-120.7566667	33.57833333	4.5	464.4	1417	11.8	33.246	5.95	25.265	0.555	11.36142857	33.53992857	5.057142857	25.57285714	0.380714286	0.989583333	0.010416667	0	out_cca	not_paired	0	0	0	0	0	0	0	0	4.5	0	0	0	0	0	0	0	0	0	0	0	0	0	0	0	0	0	0
2002	83.3	55	-120.4116667	33.74666667	5.02	421.3	1009	12.765	33.6085	6.12	25.365	1.475	11.33307692	33.69615385	4.65	25.69461538	0.638461538	0.525252525	0.474747475	0	out_cca	pair2	0	0	0	0	0	0	0	0	5.02	0	5.02	0	0	0	0	0	0	10.04	10.04	0	0	5.02	0	0	0	0	0
2002	83.3	51	-120.1316667	33.875	5.1	205.9	108	12.105	33.6485	5.47	25.52	2.62	11.07909091	33.77109091	4.034545455	25.80181818	1.132727273	0.804597701	0.195402299	0	out_cca	not_paired	0	0	5.1	0	0	0	0	0	15.3	0	0	0	0	0	0	0	0	35.7	142.8	0	0	0	0	0	0	0	0
2002	83.3	40.6	-119.4116667	34.22666667	3.43	71.7	32	13.32333333	33.60033333	5.79	25.24666667	1.34	13.268	33.6008	5.664	25.258	1.29	0	1	0	out_cca	not_paired	0	0	0	0	0	0	0	0	0	0	0	0	0	0	0	0	0	3.43	10.29	0	0	0	0	0	0	0	0
2002	93.3	40	-118.2133333	32.51333333	4.47	468.6	1603	14.54	33.49	5.91	24.91	0.48	13.29416667	33.50416667	5.423333333	25.1675	0.395833333	0.101010101	0.898989899	0	out_cca	pair3	0	0	0	0	0	0	0	0	0	0	0	0	0	0	0	0	0	0	0	0	0	0	0	0	0	0	0
2002	83.3	42	-119.5133333	34.175	4.96	283.9	165	13.515	33.603	5.86	25.205	0.92	12.036	33.6366	4.600666667	25.51866667	0.509333333	0	0.95	0.05	out_cca	not_paired	0	0	0	0	0	0	0	0	4.96	0	4.96	0	0	0	0	0	0	14.88	9.92	4.96	0	0	0	0	0	0	0
2002	81.8	46.9	-120.0266667	34.275	5.24	411.4	579	12.975	33.623	7.195	25.33	1.505	11.15727273	33.77572727	3.952727273	25.79090909	1.510909091	0	0.598214286	0.401785714	out_cca	not_paired	0	0	5.24	0	0	0	0	0	5.24	0	0	0	0	0	0	0	0	0	0	0	0	0	0	0	0	0	0
2002	80	51	-120.5533333	34.45166667	4.47	183	68	12.49333333	33.63433333	5.77	25.43666667	3.72	11.92833333	33.65308333	4.7225	25.55666667	2.381666667	0.455445545	0	0.544554455	out_cca	not_paired	0	0	0	0	0	0	0	0	0	0	0	0	0	0	0	0	0	0	0	0	0	0	0	0	0	0	0
2002	80	55	-120.8	34.31833333	5.45	383.4	746	11.55	33.6925	6.01	25.66	10.475	10.77	33.82	3.914545455	25.89727273	4.018181818	0	0	1	out_cca	not_paired	0	0	0	0	0	0	0	0	0	0	0	0	0	0	0	0	0	0	0	0	0	0	0	0	0	0	0
2002	80	60	-121.1516667	34.15	6.29	335.3	2205	11.85333333	33.64833333	6.256666667	25.57	10.22666667	11.21	33.68471429	5.16	25.71214286	5.789285714	0	0	1	out_cca	not_paired	0	0	0	0	0	0	0	0	0	0	0	0	0	0	0	0	0	0	0	0	0	0	0	0	0	0	0
2002	93.3	45	-118.5533333	32.35166667	4.63	463.4	1320	13.635	33.4905	5.97	25.1	0.58	12.21833333	33.56691667	5.053333333	25.42666667	0.3225	0.584158416	0.415841584	0	out_cca	pair1	0	0	0	0	0	0	0	0	13.89	0	0	0	0	0	0	0	0	0	9.26	0	0	0	0	0	0	0	0
2002	76.7	60	-121.5483333	34.72	4.61	456.3	958	11.805	33.588	5.62	25.53	0.765	11.61333333	33.62766667	5.132666667	25.596	0.694666667	0	0	1	out_cca	not_paired	0	0	0	0	0	0	0	0	0	0	0	0	0	0	0	0	0	4.61	4.61	0	0	0	0	0	0	0	0
2002	76.7	55	-121.2016667	34.88666667	4.85	441.8	565	11.64	33.62966667	5.846666667	25.59	2.833333333	11.17666667	33.706	4.666	25.73533333	1.312	0.01010101	0	0.98989899	out_cca	not_paired	0	14.55	4.85	0	0	0	0	0	0	0	0	0	0	0	0	0	0	19.4	106.7	0	0	0	0	0	9.7	0	0
2002	76.7	51	-120.92	35.02166667	4.91	425.9	242	11.48	33.667	5.51	25.655	2.71	10.83727273	33.77109091	4.109090909	25.84909091	1.185454545	0	0	1	out_cca	not_paired	0	0	0	0	0	0	0	0	0	0	0	0	0	0	0	0	0	0	0	0	0	0	0	0	0	0	0
2002	76.7	49	-120.7783333	35.08833333	4.19	113.8	65	11.54666667	33.623	5.39	25.60333333	0.913333333	11.07727273	33.67981818	4.712727273	25.73454545	0.694545455	0.46	0.54	0	out_cca	not_paired	0	0	0	0	0	0	0	0	0	0	0	0	0	0	0	0	0	0	0	0	0	0	0	0	0	0	0
2002	93.3	50	-118.8933333	32.17833333	4.74	448.9	1485	13.715	33.549	5.86	25.125	0.45	11.83857143	33.57371429	4.849285714	25.50071429	0.271428571	0	1	0	out_cca	not_paired	0	0	0	0	0	0	0	0	0	0	0	0	0	0	0	0	0	0	0	0	0	0	0	0	0	0	0
2002	93.3	55	-119.2316667	32.01333333	4.39	467	1600	12.82	33.412	5.89	25.195	0.52	11.69923077	33.47507692	5.110769231	25.45615385	0.290769231	0.285714286	0.714285714	0	out_cca	pair4	0	0	0	0	0	0	0	0	0	0	0	0	0	0	0	0	0	0	0	0	0	0	0	0	0	0	0
2002	93.3	60	-119.5733333	31.84666667	4.96	440.2	1890	14.105	33.4365	5.915	24.96	0.425	13.35733333	33.419	5.674	25.094	0.294	NA	NA	NA	out_cca	not_paired	0	0	0	0	0	0	0	0	0	0	0	0	0	0	0	0	0	0	0	0	0	0	0	0	0	0	0
2004	93.3	26.7	-117.3033333	32.915	4.91	265.2	130	14.15	33.21033333	5.916666667	24.77666667	1.3	12.75090909	33.22281818	4.994545455	25.06181818	0.719090909	0.782608696	0.217391304	0	out_cca	pair5	0	0	0	0	0	0	0	0	24.55	0	0	0	0	0	0	0	0	0	0	0	0	0	0	0	0	0	0
2004	93.3	28	-117.3966667	32.91666667	4.8	434.8	650	14.55	33.2155	5.885	24.695	1.035	12.5875	33.32241667	4.700833333	25.16416667	0.461666667	0	0.85	0.15	out_cca	not_paired	0	0	0	0	0	0	0	0	0	0	0	0	0	0	0	0	0	0	0	0	0	0	0	0	0	0	0
2004	90	60	-119.9616667	32.41666667	4.72	450.9	956	13.82	33.0585	6.105	24.725	0.965	12.83307692	33.12761538	5.573846154	24.97076923	0.612307692	0.868686869	0.131313131	0	out_cca	not_paired	0	0	0	0	0	0	0	0	18.88	0	0	0	0	0	0	0	0	33.04	0	0	0	0	0	0	0	9.44	23.6
2004	90	53	-119.4816667	32.65166667	4.72	455.3	1330	14.925	32.9915	5.895	24.44	0.265	12.78	33.07109091	5.324545455	24.92636364	0.25	0.408163265	0.591836735	0	in_cca	pair4	0	0	0	0	0	0	0	0	0	0	0	0	0	0	0	0	0	0	0	0	0	0	0	0	0	0	0
2004	90	45	-118.9366667	32.91833333	4.77	448.4	1712	14.48	33.0825	5.98	24.61	0.425	12.53583333	33.22875	5.121666667	25.10416667	0.31	0	1	0	in_cca	pair3	0	0	0	0	0	0	0	0	0	0	0	0	0	0	0	14.31	0	109.71	14.31	0	0	0	0	0	4.77	0	66.78
2004	90	37	-118.385	33.185	4.76	446.6	1198	14.48	33.221	5.94	24.715	1.18	12.92181818	33.27890909	5.094545455	25.06636364	0.638181818	0	1	0	out_cca	not_paired	0	0	0	0	0	0	0	0	0	0	0	0	0	0	0	0	0	0	0	0	0	0	0	0	0	0	0
2004	90	35	-118.2483333	33.25333333	4.6	455.2	295	14.6	33.20966667	5.93	24.68	0.793333333	13.23941176	33.26182353	5.184117647	24.98941176	0.594117647	0.711538462	0.288461538	0	out_cca	pair6	0	0	0	0	0	0	0	0	0	0	0	0	0	0	0	0	0	0	13.8	0	0	0	0	0	0	0	0
2004	90	28	-117.7683333	33.48333333	4.06	100	52	14.58333333	33.20533333	6.02	24.68	1.183333333	13.06555556	33.19144444	5.287777778	24.97333333	2.064444444	0.164556962	0.835443038	0	out_cca	not_paired	0	0	0	0	0	0	0	0	36.54	0	0	0	0	0	0	0	0	0	0	0	0	0	0	0	0	0	0
2004	90	30	-117.9066667	33.415	4.72	449.5	617	14.67	33.1995	5.97	24.655	0.64	12.82636364	33.27709091	4.992727273	25.08181818	0.42	0.313131313	0.353535354	0.333333333	out_cca	not_paired	0	0	0	0	0	0	0	0	0	0	0	0	0	0	0	0	0	0	0	0	0	0	0	0	0	0	0
2004	86.7	33	-118.4916667	33.88833333	4.17	119.1	58	14.06666667	33.225	6.19	24.80333333	1.766666667	13.493	33.2084	5.807	24.907	1.856	0.153061224	0	0.846938776	out_cca	not_paired	0	0	0	0	0	0	0	0	0	0	0	0	0	0	0	0	0	0	0	0	0	0	0	0	0	0	0
2004	93.3	30	-117.53	32.84666667	4.69	446	854	14.515	33.2165	5.995	24.7	1.095	12.898	33.2576	5.032666667	25.05466667	0.564666667	0	0.929292929	0.070707071	out_cca	not_paired	0	0	0	0	0	0	0	0	0	0	0	0	0	0	0	0	0	0	0	0	0	0	0	0	0	0	0
2004	86.7	35	-118.6283333	33.82166667	4.77	444.8	683	14.45	33.2205	6.065	24.72	1.69	12.79307692	33.27615385	5.096923077	25.09153846	1.196153846	0.01980198	0.95049505	0.02970297	out_cca	not_paired	0	0	0	0	0	0	0	0	19.08	0	0	0	0	0	0	4.77	0	90.63	9.54	0	0	0	0	0	0	4.77	0
2004	86.7	40	-118.975	33.65666667	4.83	442	763	14.37	33.2205	6.14	24.735	1.92	11.98533333	33.3254	4.646	25.28266667	0.718	0.646464646	0.353535354	0	in_cca	pair1	0	0	0	0	0	0	0	0	0	0	0	0	0	0	0	0	0	0	0	0	0	0	0	0	0	0	0
2004	86.7	45	-119.32	33.49166667	4.72	448.4	1700	14.035	32.955	6.06	24.605	0.6	12.02666667	33.20483333	4.924166667	25.18	0.35	0.247524752	0.752475248	0	in_cca	pair2	0	0	0	0	0	0	0	0	9.44	0	0	0	0	0	4.72	0	0	51.92	0	0	0	0	0	9.44	0	4.72	42.48
2004	86.7	50	-119.6633333	33.325	4.29	145.1	75	13.34	33.14	6.25	24.89	2.855	12.69625	33.14	5.80375	25.01125	1.86375	1	0	0	in_cca	pair5	0	0	0	0	0	0	4.29	0	55.77	0	4.29	38.61	4.29	4.29	0	4.29	0	270.27	42.9	34.32	0	0	8.58	17.16	0	47.19	253.11
2004	86.7	55	-120.0066667	33.155	4.51	465	1225	15.23	32.797	5.795	24.225	0.25	13.67076923	32.88569231	5.622307692	24.61076923	0.3	NA	NA	NA	out_cca	not_paired	0	0	0	0	0	0	0	0	0	0	0	0	0	0	0	0	0	0	0	0	0	0	0	0	0	0	0
2004	86.7	60	-120.35	32.98833333	4.33	490.1	727	15.33	32.8045	5.775	24.21	0.19	14.44142857	32.8035	5.750714286	24.39428571	0.232857143	NA	NA	NA	out_cca	not_paired	0	0	0	0	0	0	0	0	0	0	0	0	0	0	0	0	0	0	0	0	0	0	0	0	0	0	0
2004	93.3	35	-117.8716667	32.68166667	4.75	448.9	625	14.91	33.185	5.79	24.595	0.62	13.53333333	33.19	5.34	24.87416667	0.4175	1	0	0	in_cca	pair6	0	0	0	0	0	0	0	0	0	0	0	0	0	0	0	0	0	0	0	0	0	0	0	0	0	0	0
2004	83.3	55	-120.4066667	33.74333333	4.83	443.5	972	14.66	32.85	5.835	24.39	0.38	13.60785714	32.89178571	5.726428571	24.63357143	0.332142857	0.525252525	0.474747475	0	out_cca	pair2	0	0	0	0	0	0	0	0	4.83	0	0	0	0	0	0	0	0	0	0	0	0	0	0	0	0	0	0
2004	83.3	51	-120.135	33.88	4.15	169.6	93	13.36	33.098	6.065	24.85	2.6	12.41076923	33.23215385	5.114615385	25.13769231	1.157692308	0.804597701	0.195402299	0	out_cca	not_paired	0	0	8.3	0	0	0	0	0	33.2	0	0	0	0	0	0	0	0	45.65	8.3	0	0	0	0	0	41.5	0	4.15
2004	83.3	42	-119.51	34.18166667	4.32	208.9	105	13.53333333	33.22766667	6.296666667	24.91333333	4.013333333	12.536875	33.2993125	5.170625	25.16375	1.59625	0	0.95	0.05	out_cca	not_paired	0	0	0	0	0	0	0	0	25.92	0	0	0	0	0	0	0	0	0	0	0	0	0	0	0	0	0	4.32
2004	93.3	40	-118.2116667	32.515	4.69	449.7	1654	14.84	33.155	5.845	24.585	0.63	13.014	33.23006667	5.094666667	25.00666667	0.378	0.101010101	0.898989899	0	out_cca	pair3	0	0	0	0	0	0	0	0	0	0	0	0	0	0	0	0	0	0	0	0	0	0	0	0	0	0	0
2004	83.3	40.6	-119.41	34.22333333	3.55	57.3	31	13.85	33.227	6.93	24.84666667	4.32	13.625	33.22816667	6.705	24.895	4.403333333	0	1	0	out_cca	not_paired	0	0	0	0	0	0	0	0	0	0	0	0	0	0	0	0	0	0	0	0	0	0	0	0	0	0	0
2004	81.8	46.9	-120.0266667	34.275	4.42	474.1	583	13.1	33.231	6.195	25	3.675	11.74272727	33.38790909	4.561818182	25.38090909	1.102727273	0	0.598214286	0.401785714	out_cca	not_paired	0	0	0	0	0	0	0	0	0	0	0	0	0	0	0	0	0	4.42	0	0	0	0	0	0	0	0	0
2004	80	51	-120.525	34.45166667	3.77	145.6	73	12.80333333	33.245	5.543333333	25.07	1.48	12.63111111	33.25577778	5.278888889	25.11555556	1.102222222	0.455445545	0	0.544554455	out_cca	not_paired	0	0	0	0	0	0	0	0	7.54	0	0	0	0	0	0	0	0	15.08	0	0	0	0	0	0	0	0	0
2004	80	55	-120.8016667	34.31666667	4.97	442.4	779	13.945	32.8865	5.92	24.565	0.525	12.60933333	32.9806	5.408	24.89933333	0.354	0	0	1	out_cca	not_paired	0	0	0	0	0	0	0	0	0	0	0	0	0	0	0	0	0	0	0	0	0	0	0	0	0	0	0
2004	80	60	-121.15	34.15333333	4.36	482.4	2201	14.9	32.8235	5.845	24.32	0.355	12.30615385	32.966	5.342307692	24.93307692	0.226923077	0	0	1	out_cca	not_paired	0	0	0	0	0	0	0	0	0	0	0	0	0	0	0	0	0	0	0	0	0	0	0	0	0	0	0
2004	93.3	45	-118.5533333	32.34833333	4.83	428.2	1342	14.78	33.19	5.915	24.625	0.885	13.37333333	33.23425	5.2675	24.94083333	0.568333333	0.584158416	0.415841584	0	out_cca	pair1	0	0	0	0	0	0	0	0	0	0	0	0	0	0	0	0	0	0	0	0	0	0	0	0	0	0	0
2004	76.7	55	-121.2	34.89	4.48	471.7	567	13.245	33.0745	6.01	24.85	0.695	12.52714286	33.12928571	5.505	25.03214286	0.463571429	0.01010101	0	0.98989899	out_cca	not_paired	0	0	0	0	0	0	0	0	4.48	0	0	0	0	0	0	0	0	0	0	0	0	0	0	0	0	0	0
2004	76.7	51	-120.9183333	35.02166667	4.69	442.8	225	13.2	33.0695	6.105	24.86	1.26	11.83538462	33.25407692	5.011538462	25.25846154	0.576153846	0	0	1	out_cca	not_paired	0	0	0	0	0	4.69	0	0	9.38	0	0	0	0	0	0	4.69	0	0	0	0	0	0	0	0	0	0	0
2004	76.7	49	-120.775	35.08833333	3.95	141	69	12.65666667	33.15533333	5.853333333	25.03	1.393333333	12.135	33.2335	5.173333333	25.1925	0.781666667	0.46	0.54	0	out_cca	not_paired	0	0	0	0	0	0	0	0	0	0	0	0	0	0	0	0	0	0	0	0	0	0	0	0	0	0	0
2004	93.3	50	-118.8916667	32.17833333	4.78	451.1	1479	15.32	33.143	5.8	24.47	0.41	13.32909091	33.09490909	5.45	24.83272727	0.322727273	0	1	0	out_cca	not_paired	0	0	0	0	0	0	0	0	0	0	0	0	0	0	0	0	0	0	0	0	0	0	0	0	0	0	0
2004	93.3	55	-119.235	32.01333333	4.77	448.5	1599	15.12	33.037	5.81	24.435	0.355	13.28	33.02857143	5.479285714	24.795	0.304285714	0.285714286	0.714285714	0	out_cca	pair4	0	0	0	0	0	0	0	0	0	0	0	0	0	0	0	0	0	0	0	0	0	0	0	0	0	0	0
2004	93.3	60	-119.5716667	31.84666667	4.73	449.2	1867	15.27	33.1665	5.77	24.5	0.42	13.74333333	33.11008333	5.491666667	24.76583333	0.345	NA	NA	NA	out_cca	not_paired	0	0	0	0	0	0	0	0	0	0	0	0	0	0	0	0	0	0	0	0	0	0	0	0	0	0	0
2005	93.3	26.7	-117.3066667	32.95666667	3.67	191	100	15.31333333	33.02633333	5.763333333	24.38666667	0.656666667	15.22266667	33.1552	5.680666667	24.50333333	0.584666667	0.782608696	0.217391304	0	out_cca	pair5	0	0	0	0	0	0	0	0	7.34	0	0	0	0	0	0	0	0	0	0	0	0	0	0	0	0	0	0
2005	93.3	60	-119.5683333	31.85	4.27	472.6	1981	14.92	33.131	5.81	24.55	0.34	13.28142857	33.19007143	5.266428571	24.92285714	0.298571429	NA	NA	NA	out_cca	not_paired	0	0	0	0	0	0	0	0	0	0	0	0	0	0	0	0	0	0	0	0	0	0	0	0	0	0	0
2005	90	60	-119.9616667	32.43	3.95	523.7	936	15.045	33.0795	5.78	24.48	0.405	13.65294118	33.08941176	5.544117647	24.77235294	0.348823529	0.868686869	0.131313131	0	out_cca	not_paired	0	0	0	0	0	0	0	0	0	0	0	0	0	0	0	0	0	0	0	0	0	0	0	0	0	0	0
2005	90	53	-119.4783333	32.65333333	4	519	1333	14.88	33.0395	5.815	24.485	0.445	13.705	33.12728571	5.501428571	24.78928571	0.38	0.408163265	0.591836735	0	in_cca	pair4	0	0	0	0	0	0	0	0	4	4	0	0	0	0	0	0	0	0	0	0	0	0	0	0	0	0	0
2005	90	45	-118.9333333	32.91666667	4.41	485.6	1722	14.785	33.063	5.785	24.53	0.36	12.7975	33.25358333	4.909166667	25.06583333	0.274166667	0	1	0	in_cca	pair3	0	0	0	0	0	0	0	0	26.46	0	4.41	0	0	0	0	17.64	0	26.46	0	4.41	0	0	0	22.05	0	26.46	17.64
2005	90	37	-118.3883333	33.18833333	4.04	487.6	1194	15.29	33.0745	5.75	24.43	0.72	13.6725	33.21016667	5.091818182	24.86	0.403333333	0	1	0	out_cca	not_paired	0	0	0	0	0	0	0	0	0	0	0	0	0	0	0	0	0	0	0	0	0	0	0	0	0	0	0
2005	90	35	-118.2583333	33.25166667	4.37	397.9	247	15.295	33.1025	5.765	24.445	0.65	13.51916667	33.19791667	5.138333333	24.88166667	0.369166667	0.711538462	0.288461538	0	out_cca	pair6	0	0	0	0	0	0	0	0	4.37	0	0	0	0	0	0	0	0	0	100.51	0	0	0	0	0	0	0	0
2005	90	30	-117.91	33.41833333	4.36	479.8	623	15.495	33.029	5.745	24.345	0.645	14.53857143	33.18942857	5.4	24.66928571	0.437142857	0.313131313	0.353535354	0.333333333	out_cca	not_paired	0	0	0	0	0	0	0	0	0	0	0	0	0	0	0	0	0	0	0	0	0	0	0	0	0	0	0
2005	93.3	28	-117.39	32.905	4.66	451.5	555	15.58666667	33.19966667	5.753333333	24.46	0.403333333	14.478125	33.254125	5.2575	24.78615385	0.421875	0	0.85	0.15	out_cca	not_paired	0	0	0	0	0	0	0	0	0	0	0	0	0	0	0	0	0	0	0	0	0	0	0	0	0	0	0
2005	90	28	-117.7683333	33.485	3	130	58	14.895	31.461	5.69	23.27	0.8625	14.90875	32.235	5.667142857	23.8625	0.6225	0.164556962	0.835443038	0	out_cca	not_paired	0	0	0	0	0	0	0	0	0	0	0	0	0	0	0	0	0	0	0	0	0	0	0	0	0	0	0
2005	86.7	33	-118.4966667	33.88333333	3.48	118.1	56	15.11333333	32.683	5.673333333	24.16333333	0.55	15.057	32.7662	5.629	24.24	0.479	0.153061224	0	0.846938776	out_cca	not_paired	0	0	0	0	0	0	0	0	0	0	0	0	0	0	0	0	0	38.28	13.92	0	0	0	0	0	0	0	6.96
2005	86.7	35	-118.6233333	33.815	4.52	465.3	695	15.19	33.0865	5.77	24.46	0.63	14.52333333	33.18283333	5.4325	24.6725	0.325	0.01980198	0.95049505	0.02970297	out_cca	not_paired	0	0	0	0	0	0	0	0	9.04	0	0	0	0	0	0	4.52	0	0	9.04	4.52	0	0	0	0	4.52	0	0
2005	86.7	40	-118.97	33.655	4.35	508.8	743	14.77	33.095	5.77	24.55	0.57	12.91833333	33.26433333	4.798333333	25.05416667	0.3025	0.646464646	0.353535354	0	in_cca	pair1	0	0	0	0	0	0	0	0	0	0	0	0	0	0	0	0	0	0	0	0	0	0	0	0	0	0	0
2005	86.7	45	-119.31	33.48833333	2.97	607.1	1667	14.575	33.113	5.805	24.61	0.745	12.67153846	33.25953846	4.851666667	25.09615385	0.386666667	0.247524752	0.752475248	0	in_cca	pair2	0	0	0	0	0	0	0	0	2.97	0	0	0	0	0	0	0	0	0	0	0	0	0	0	0	0	0	0
2005	86.7	50	-119.6633333	33.32333333	4.36	130.2	64	14.65666667	33.118	5.8	24.59666667	0.703333333	13.9725	33.16225	5.483333333	24.77	0.500833333	1	0	0	in_cca	pair5	0	0	0	0	0	0	4.36	0	13.08	0	0	0	0	0	0	8.72	0	21.8	4.36	0	0	0	0	4.36	4.36	13.08	65.4
2005	93.3	30	-117.5316667	32.84666667	3.93	490.2	847	16.03	33.2865	5.7	24.42	0.48	14.78555556	33.29105556	5.214444444	24.74066667	0.369444444	0	0.929292929	0.070707071	out_cca	not_paired	0	0	0	0	0	0	0	0	0	0	0	0	0	0	0	0	0	0	0	0	0	0	0	0	0	0	0
2005	93.3	35	-117.875	32.68333333	4.63	452.5	633	15.6	33.21366667	5.763333333	24.465	0.65	13.81466667	33.27873333	5.000666667	24.98333333	0.42	1	0	0	in_cca	pair6	0	0	0	0	0	0	0	0	0	0	0	0	0	0	0	0	0	0	0	0	0	0	0	0	0	0	0
2005	83.3	60	-120.7533333	33.57833333	4.17	500.7	1371	14.47	33.152	5.855	24.66	0.62	12.80916667	33.2055	5.213333333	25.02666667	0.386666667	0.989583333	0.010416667	0	out_cca	not_paired	0	0	0	0	0	0	0	0	0	0	0	0	0	0	0	0	0	0	0	0	0	0	0	0	0	0	0
2005	83.3	55	-120.4116667	33.74333333	4.93	420.4	988	14.185	33.137	5.85	24.71	0.975	13.08857143	33.20814286	5.26	24.97928571	0.585714286	0.525252525	0.474747475	0	out_cca	pair2	0	0	0	0	0	0	0	0	0	4.93	0	4.93	0	0	4.93	9.86	0	4.93	29.58	0	0	0	4.93	0	0	4.93	9.86
2005	83.3	51	-120.1366667	33.87833333	3.77	172	101	13.795	33.134	5.625	24.79	1.34	13.045	33.20841667	5.1175	24.99583333	1.094166667	0.804597701	0.195402299	0	out_cca	not_paired	0	0	0	0	0	0	0	0	7.54	0	0	0	0	0	0	0	0	94.25	18.85	0	0	0	0	0	15.08	0	0
2005	83.3	40.6	-119.41	34.22333333	3.28	61.8	34	14.70333333	32.823	5.68	24.36	0.903333333	14.724	32.925	5.588	24.434	0.624	0	1	0	out_cca	not_paired	0	0	0	0	0	0	0	0	0	0	0	0	0	0	0	0	0	0	0	0	0	0	0	0	0	0	0
2005	83.3	42	-119.51	34.17833333	3.86	266.4	123	14.7125	32.55625	5.7325	24.1525	1.7325	13.64066667	32.99126667	5.141333333	24.70066667	0.835333333	0	0.95	0.05	out_cca	not_paired	0	0	0	0	0	0	0	0	7.72	0	0	0	0	0	0	3.86	0	3.86	46.32	0	3.86	0	0	0	0	0	0
2005	81.8	46.9	-120.025	34.27666667	4.08	503	586	15.265	32.8315	6.085	24.24	2.035	13.08307692	33.18015385	4.891538462	24.95692308	0.48	0	0.598214286	0.401785714	out_cca	not_paired	0	0	0	0	0	0	0	0	0	0	0	0	0	0	0	0	0	0	20.4	0	0	0	0	0	0	0	0
2005	80	51	-120.5233333	34.45	3.95	142.7	77	14.39333333	33.02166667	5.8	24.58	0.86	13.37363636	33.165	5.19	24.89545455	0.451818182	0.455445545	0	0.544554455	out_cca	not_paired	0	0	7.9	0	0	0	0	0	3.95	0	0	0	0	0	0	0	0	0	3.95	0	0	0	0	0	0	0	3.95
2005	93.3	40	-118.21	32.51	4.47	451.4	1695	15.435	33.221	5.74	24.505	0.485	13.76166667	33.25533333	5.104166667	24.87416667	0.39	0.101010101	0.898989899	0	out_cca	pair3	0	0	0	0	0	0	0	0	0	0	0	0	0	0	0	0	0	0	0	0	0	0	0	0	0	0	0
2005	80	55	-120.8066667	34.32	3.81	531.1	777	14.525	33.065	5.89	24.58	1.39	12.52272727	33.19909091	5.005454545	25.08272727	0.56	0	0	1	out_cca	not_paired	0	3.81	3.81	0	0	0	15.24	0	3.81	0	0	0	0	0	0	26.67	0	34.29	53.34	0	0	0	3.81	3.81	83.82	15.24	7.62
2005	80	60	-121.1516667	34.15166667	4.5	459.3	2210	14.34	33.1665	5.875	24.7	0.645	12.5	33.24	5.038461538	25.11076923	0.366153846	0	0	1	out_cca	not_paired	0	0	0	0	0	0	0	0	4.5	0	0	0	0	0	0	0	0	0	0	0	0	0	0	0	0	0	0
2005	93.3	45	-118.54	32.35166667	4.21	476.6	1378	15.36666667	33.22433333	5.77	24.525	0.59	13.37166667	33.25988889	5.006470588	24.97823529	0.410588235	0.584158416	0.415841584	0	out_cca	pair1	0	0	0	0	0	0	0	0	0	4.21	0	0	0	0	0	0	0	0	0	0	0	0	0	0	0	0	0
2005	76.7	60	-121.55	34.72333333	4.83	434.7	930	14.27333333	33.00866667	6.036666667	24.59333333	2.063333333	12.90411765	33.161	5.211764706	24.97823529	1.062352941	0	0	1	out_cca	not_paired	0	0	0	0	0	0	0	0	0	14.49	9.66	0	4.83	0	0	14.49	0	9.66	19.32	0	0	0	0	0	38.64	14.49	24.15
2005	76.7	55	-121.1983333	34.88833333	4.45	465.1	574	14.74	33.046	6.085	24.52	2.03	13.48166667	33.12183333	5.446666667	24.8375	0.9875	0.01010101	0	0.98989899	out_cca	not_paired	0	0	0	0	0	0	0	0	8.9	4.45	0	0	4.45	0	0	8.9	0	0	13.35	4.45	0	0	4.45	0	8.9	0	4.45
2005	76.7	51	-120.9183333	35.02	9.12	238	252	14.01	33.134	6.225	24.745	2.225	12.89538462	33.21015385	5.408461538	25.02230769	1.333846154	0	0	1	out_cca	not_paired	0	0	0	0	0	0	0	0	0	0	0	0	0	0	0	0	0	0	0	0	0	0	0	0	0	0	0
2005	76.7	49	-120.78	35.08833333	3.26	154.1	65	13.45666667	33.16166667	5.996666667	24.87666667	1.606666667	12.78111111	33.234	5.181111111	25.06777778	0.676666667	0.46	0.54	0	out_cca	not_paired	0	0	0	0	0	0	0	0	3.26	0	0	0	0	0	0	0	0	0	0	0	0	0	0	0	3.26	0	0
2005	93.3	50	-118.885	32.17833333	3.96	501.7	1476	15.29	33.193	5.79	24.515	0.66	13.55454545	33.21990909	5.206363636	24.88909091	0.446363636	0	1	0	out_cca	not_paired	0	0	0	0	0	0	0	0	11.88	0	0	0	0	0	0	0	0	0	0	0	0	0	0	0	0	0	0
2005	93.3	55	-119.2316667	32.015	4.06	490.7	1600	15.30666667	33.21166667	5.82	24.52666667	0.473333333	13.49857143	33.24707143	5.167857143	24.91928571	0.425714286	0.285714286	0.714285714	0	out_cca	pair4	0	0	0	0	0	0	0	0	4.06	0	0	0	0	0	0	0	0	0	0	0	0	0	0	0	0	0	0
2006	93.3	26.7	-117.305	32.95666667	4.53	242.9	153	14.76666667	33.39133333	6.266666667	24.78333333	0.84	12.42333333	33.53475	4.278333333	25.35833333	0.848333333	0.782608696	0.217391304	0	out_cca	pair5	0	0	0	0	0	0	0	4.53	9.06	0	0	0	0	0	0	0	0	4.53	0	0	0	0	0	0	0	0	0
2006	93.3	55	-119.2316667	32.01333333	4.4	464.4	1600	14.535	33.312	5.84	24.775	0.44	13.19285714	33.34235714	5.216428571	25.06285714	0.341428571	0.285714286	0.714285714	0	out_cca	pair4	0	0	0	0	0	0	0	0	0	4.4	0	0	0	0	0	0	0	0	0	0	0	0	0	8.8	0	0	0
2006	93.3	60	-119.5766667	31.82666667	4.45	473.6	1899	14.66	33.302	5.875	24.74	0.535	14.079375	33.299125	5.640625	24.854375	0.39375	NA	NA	NA	out_cca	not_paired	0	0	0	0	0	0	0	0	0	0	0	0	0	0	0	0	0	0	0	0	0	0	0	0	0	0	0
2006	90	60	-119.9616667	32.41833333	4.57	457.8	875	14.52	33.3125	5.975	24.775	0.525	12.42333333	33.36916667	5.023333333	25.23583333	0.461666667	0.868686869	0.131313131	0	out_cca	not_paired	0	0	4.57	0	0	0	0	0	0	0	0	0	0	0	0	0	0	4.57	4.57	0	0	0	0	0	0	0	0
2006	90	53	-119.4816667	32.65333333	4.65	444.8	1333	14.35	33.322	5.99	24.82	0.745	11.86636364	33.47072727	4.818181818	25.41090909	0.438181818	0.408163265	0.591836735	0	in_cca	pair4	0	0	0	0	0	0	0	0	4.65	13.95	0	0	4.65	0	0	0	0	4.65	13.95	0	0	4.65	0	4.65	0	0	0
2006	90	45	-118.94	32.92	4.69	445.7	1707	14.00666667	33.442	6.276666667	24.98666667	1.656666667	11.78647059	33.61211765	4.205882353	25.54235294	0.694705882	0	1	0	in_cca	pair3	0	0	0	0	0	0	0	0	178.22	0	0	0	0	0	0	0	0	14.07	0	0	0	0	0	0	0	0	0
2006	90	37	-118.3883333	33.185	4.74	447.1	1186	15.13	33.356	5.945	24.68	0.31	12.89466667	33.4214	4.829333333	25.17933333	0.48	0	1	0	out_cca	not_paired	0	0	0	0	0	0	0	0	0	0	0	0	0	0	0	0	0	0	0	0	0	0	0	0	0	0	0
2006	90	35	-118.2483333	33.25	4.45	469.4	260	15.075	33.3615	5.995	24.695	0.415	12.88909091	33.44618182	4.758181818	25.20090909	0.511818182	0.711538462	0.288461538	0	out_cca	pair6	0	0	0	0	0	0	0	0	0	4.45	0	4.45	0	0	0	0	8.9	0	26.7	0	0	0	0	0	0	0	0
2006	90	30	-117.9066667	33.415	4.66	449.9	611	15.28	33.3795	6.06	24.665	0.325	13.13666667	33.47413333	4.961333333	25.16933333	0.484	0.313131313	0.353535354	0.333333333	out_cca	not_paired	0	0	0	0	0	0	0	0	13.98	0	0	0	0	0	0	0	0	4.66	23.3	0	4.66	0	0	0	0	0	0
2006	90	28	-117.7666667	33.485	3.98	117	63	14.70666667	33.38866667	6.656666667	24.79333333	1.336666667	13.4475	33.3995	5.6075	25.05625	1.43875	0.164556962	0.835443038	0	out_cca	not_paired	0	0	0	0	0	0	0	0	0	0	0	0	0	0	0	0	0	0	0	0	0	0	0	0	0	0	0
2006	86.7	33	-118.4916667	33.88833333	3.95	100.2	58	15.02	33.3755	6.1	24.72	0.89	14.02111111	33.39844444	5.44375	24.97	1.48875	0.153061224	0	0.846938776	out_cca	not_paired	0	0	0	0	0	0	0	0	0	0	0	0	0	0	0	0	0	23.7	0	0	0	0	0	0	0	0	0
2006	86.7	35	-118.63	33.82166667	4.77	443.6	672	14.85	33.38733333	6.22	24.765	0.455	12.60615385	33.50661538	4.486666667	25.3475	0.725833333	0.01980198	0.95049505	0.02970297	out_cca	not_paired	0	0	0	0	0	0	0	0	0	0	0	0	0	0	0	0	0	0	57.24	0	0	0	0	0	0	0	4.77
2006	86.7	40	-118.9766667	33.65666667	4.97	424.1	748	14.38333333	33.41733333	6.365	24.885	1.41	12.29833333	33.55758333	4.316363636	25.44727273	0.818181818	0.646464646	0.353535354	0	in_cca	pair1	0	0	0	0	0	0	0	0	0	4.97	0	4.97	0	0	0	0	0	79.52	168.98	4.97	0	0	0	0	0	14.91	0
2006	86.7	45	-119.32	33.49166667	5.06	424.5	1657	13.62	33.4595	6.02	25.075	1.71	11.70142857	33.678	4.068461538	25.64846154	0.81	0.247524752	0.752475248	0	in_cca	pair2	0	0	0	0	0	0	0	0	0	0	0	0	0	0	0	0	0	5.06	0	0	0	0	0	0	0	0	0
2006	86.7	50	-119.6633333	33.32333333	4.02	137.3	71	12.6125	33.5105	5.753333333	25.31333333	2.04	11.44142857	33.64357143	4.106153846	25.66230769	0.793846154	1	0	0	in_cca	pair5	0	0	4.02	0	0	0	0	0	16.08	0	0	0	4.02	0	0	0	0	317.58	164.82	0	0	0	0	0	0	0	4.02
2006	86.7	55	-120.0066667	33.15666667	4.78	444.1	1212	13.02	33.51	6.155	25.235	1.62	11.67538462	33.60215385	4.728333333	25.5875	0.746666667	NA	NA	NA	out_cca	not_paired	0	0	0	0	0	0	9.56	0	4.78	0	0	9.56	0	0	0	0	0	14.34	4.78	0	0	0	0	0	0	9.56	4.78
2006	93.3	28	-117.395	32.91333333	4.85	388.9	631	14.79	33.3915	6.28	24.78	0.69	12.20615385	33.54361538	4.141538462	25.40692308	0.629230769	0	0.85	0.15	out_cca	not_paired	0	0	0	0	0	0	0	0	4.85	0	0	0	0	0	0	4.85	0	4.85	33.95	0	0	0	0	0	0	0	0
2006	86.7	60	-120.3483333	32.99	4.75	438.1	725	13.71	33.2	6.045	24.86	0.545	12.83764706	33.25717647	5.538125	25.083125	0.38625	NA	NA	NA	out_cca	not_paired	0	0	0	0	0	0	0	0	0	0	0	0	0	0	0	0	0	0	0	0	0	0	0	0	0	0	0
2006	93.3	30	-117.5316667	32.84666667	4.81	432.7	858	15.33	33.3555	5.83	24.635	0.215	12.93153846	33.42092308	4.783846154	25.16461538	0.290769231	0	0.929292929	0.070707071	out_cca	not_paired	0	0	0	0	0	0	0	0	0	0	0	0	0	0	0	0	0	0	0	0	0	0	0	0	0	0	4.81
2006	83.3	60	-120.7533333	33.58	4.66	452.2	1345	12.92	33.253	6.225	25.06	2.89	12.44307692	33.35153846	5.7575	25.23916667	1.8275	0.989583333	0.010416667	0	out_cca	not_paired	0	4.66	0	0	0	0	0	0	0	0	0	4.66	9.32	0	0	0	0	0	41.94	0	0	0	0	0	4.66	0	4.66
2006	83.3	55	-120.41	33.745	4.59	468.2	977	13.51	33.2415	6.055	24.93	1.31	12.04285714	33.4145	5.082307692	25.37230769	0.911538462	0.525252525	0.474747475	0	out_cca	pair2	0	0	0	0	0	0	0	0	0	9.18	0	0	0	0	0	0	0	0	22.95	0	0	0	0	0	0	0	0
2006	83.3	42	-119.51	34.17833333	4.38	314.5	129	14.395	33.3895	6.07	24.86	1.805	12.550625	33.543125	4.34	25.37333333	1.155333333	0	0.95	0.05	out_cca	not_paired	0	0	0	0	0	0	0	0	4.38	0	0	4.38	0	0	0	0	0	8.76	26.28	0	0	0	0	0	0	0	0
2006	83.3	40.6	-119.415	34.22666667	2.24	131.3	38	14.435	33.389	6.076666667	24.85	1.87	13.807	33.4009	5.521111111	25.00666667	1.733333333	0	1	0	out_cca	not_paired	0	0	0	0	0	0	0	0	0	0	0	0	0	0	0	0	0	0	0	0	0	0	0	0	0	0	0
2006	80	51	-120.5233333	34.45	3.77	134.9	70	12.14333333	33.55633333	5.123333333	25.44	1.5	11.645	33.63516667	4.360833333	25.59416667	0.981666667	0.455445545	0	0.544554455	out_cca	not_paired	0	0	15.08	0	0	0	0	0	0	0	0	0	0	0	0	0	0	3.77	3.77	0	0	0	0	0	0	0	0
2006	80	55	-120.8033333	34.31833333	4.45	479.9	757	12.875	33.504	5.875	25.26	3.02	11.82066667	33.62206667	4.72	25.54533333	1.79	0	0	1	out_cca	not_paired	0	0	0	0	0	0	0	0	0	0	0	0	0	0	0	0	0	0	8.9	0	0	0	0	0	0	0	0
2006	93.3	35	-117.875	32.68	4.79	438.7	616	14.92666667	33.365	5.943333333	24.72666667	0.503333333	13.27611111	33.4445	5.063529412	25.11888889	0.471764706	1	0	0	in_cca	pair6	0	0	0	0	0	0	4.79	0	0	0	0	14.37	0	0	0	0	0	33.53	52.69	0	0	0	0	0	0	0	0
2006	80	60	-121.1516667	34.14833333	4.51	476.6	2220	12.79	33.11966667	5.823333333	24.98	0.676666667	11.48176471	33.30594118	4.849411765	25.36470588	0.364117647	0	0	1	out_cca	not_paired	0	0	0	0	0	0	0	0	0	0	0	0	4.51	0	0	0	0	0	4.51	0	0	0	0	0	0	0	0
2006	76.7	60	-121.5483333	34.72166667	4.91	432.8	954	12.395	33.4055	6.145	25.275	1.81	10.78818182	33.63363636	4.213636364	25.74363636	0.832727273	0	0	1	out_cca	not_paired	0	0	0	0	0	0	0	0	0	0	0	0	0	0	0	4.91	0	0	0	0	0	0	0	0	0	0	4.91
2006	93.3	40	-118.215	32.51333333	4.79	445.2	1670	14.835	33.369	5.85	24.75	0.505	12.79416667	33.42433333	4.904166667	25.195	0.350833333	0.101010101	0.898989899	0	out_cca	pair3	0	0	0	0	0	0	0	0	0	0	0	0	0	0	0	0	0	0	0	0	0	0	0	0	0	0	0
2006	76.7	55	-121.195	34.89166667	4.83	437.2	569	12.995	33.135	6.03	24.95	0.885	10.79636364	33.47	4.627272727	25.60909091	0.472727273	0.01010101	0	0.98989899	out_cca	not_paired	0	0	0	0	0	0	0	0	0	0	0	4.83	0	0	0	0	0	0	0	0	0	0	0	0	0	0	0
2006	76.7	51	-120.925	35.02166667	4.71	362.6	240	11.81	33.5675	5.725	25.515	5.7	10.57272727	33.78045455	3.383636364	25.90181818	1.472727273	0	0	1	out_cca	not_paired	0	0	0	0	0	0	0	0	0	0	0	0	0	0	0	0	0	0	14.13	0	0	0	0	0	0	0	0
2006	76.7	49	-120.7783333	35.08833333	3.83	106.7	62	11.89333333	33.596	5.33	25.52	4.566666667	11.3025	33.68041667	4.099166667	25.69583333	1.578333333	0.46	0.54	0	out_cca	not_paired	0	0	0	0	0	0	0	0	0	0	0	0	0	0	0	0	0	0	0	0	0	0	0	0	0	0	0
2006	93.3	45	-118.555	32.34833333	4.91	459.7	1345	14.09	33.3865	5.925	24.92	0.725	12.305	33.52035714	4.619285714	25.37357143	0.486428571	0.584158416	0.415841584	0	out_cca	pair1	0	0	0	0	0	0	0	0	0	0	0	0	0	0	0	0	0	9.82	0	0	0	0	0	4.91	0	0	0
2006	93.3	50	-118.8933333	32.18	4.64	445.6	1482	13.18	33.4075	5.85	25.125	0.815	12.22933333	33.43313333	5.141333333	25.32266667	0.510666667	0	1	0	out_cca	not_paired	0	4.64	0	0	0	0	0	0	4.64	0	0	4.64	0	0	0	0	0	292.32	74.24	4.64	0	9.28	4.64	4.64	0	0	37.12
2007	93.3	26.7	-117.3083333	32.95833333	3.78	143.9	70	14.48	33.5395	5.925	24.96	4.795	13.88777778	33.54422222	4.82	25.10125	1.70625	0.782608696	0.217391304	0	out_cca	pair5	0	0	0	0	0	0	0	0	0	0	0	0	0	0	0	0	0	0	7.56	0	0	0	0	0	0	0	0
2007	93.3	55	-119.23	32.01833333	4.19	521.7	1505	14.17	33.4685	5.845	24.97	0.885	13.81375	33.4845	5.612	25.05866667	0.614	0.285714286	0.714285714	0	out_cca	pair4	0	0	0	0	0	0	0	0	0	0	0	0	0	0	0	0	0	0	0	0	0	0	0	0	0	0	0
2007	93.3	60	-119.5733333	31.865	4.45	481.9	2294	13.595	33.4965	5.85	25.11	1.005	13.135	33.52383333	5.310588235	25.22823529	0.656470588	NA	NA	NA	out_cca	not_paired	0	0	0	0	0	0	0	0	0	0	0	0	0	0	0	0	0	0	0	0	0	0	4.45	0	0	0	0
2007	90	28	-117.77	33.48333333	5.14	194	100	14.49666667	33.56566667	5.88	24.97666667	2.933333333	14.021	33.5577	5.227	25.069	2.069	0.164556962	0.835443038	0	out_cca	not_paired	0	0	0	0	0	0	0	0	0	0	0	0	0	0	0	0	0	0	25.7	0	0	0	0	0	0	0	0
2007	90	30	-117.9033333	33.41833333	5.52	392.2	628	14.59	33.56933333	5.88	24.96	2.043333333	13.755	33.58177778	4.997058824	25.14882353	1.554117647	0.313131313	0.353535354	0.333333333	out_cca	not_paired	0	5.52	0	0	0	0	0	0	5.52	0	0	0	0	0	0	5.52	0	0	55.2	0	0	0	0	0	0	11.04	5.52
2007	90	35	-118.25	33.25166667	5.62	383	340	14.66	33.55533333	5.98	24.935	1.92	13.52176471	33.56676471	4.907333333	25.18625	1.216666667	0.711538462	0.288461538	0	out_cca	pair6	0	0	0	0	0	0	0	0	0	0	0	0	0	0	0	0	0	0	33.72	0	0	0	0	0	0	0	0
2007	90	37	-118.3866667	33.185	5.24	403.4	1186	14.595	33.567	5.825	24.955	1.885	13.78153846	33.56453846	5.216153846	25.11846154	1.58	0	1	0	out_cca	not_paired	0	0	0	0	0	0	0	0	0	0	0	0	0	0	0	0	0	0	5.24	0	0	0	0	0	0	0	0
2007	90	45	-118.9333333	32.91666667	5.17	409.4	1715	14.56	33.568	5.895	24.96	1.55	13.775	33.56725	5.343333333	25.12	1.209166667	0	1	0	in_cca	pair3	0	0	0	0	0	0	0	0	0	0	0	0	0	0	0	0	0	0	0	0	0	0	0	0	0	0	0
2007	90	53	-119.475	32.65333333	4.79	441.4	1322	13.585	33.5315	5.785	25.14	0.79	13.03133333	33.5526	5.356	25.26333333	0.591333333	0.408163265	0.591836735	0	in_cca	pair4	0	0	0	0	0	0	0	0	0	0	0	0	0	0	0	0	0	0	0	0	0	0	0	0	0	0	4.79
2007	90	60	-119.9583333	32.41666667	4.97	429.2	856	13.9	33.5365	5.87	25.08	1.36	13.26823529	33.54829412	5.36	25.228	1.021875	0.868686869	0.131313131	0	out_cca	not_paired	0	0	0	0	0	0	0	0	0	0	0	0	0	0	0	0	0	0	0	0	0	0	0	0	0	0	0
2007	86.7	60	-120.35	32.98833333	5.01	416.4	724	12.975	33.592	6.135	25.31	2.505	12.18538462	33.61184615	5.16	25.48583333	1.329166667	NA	NA	NA	out_cca	not_paired	0	0	0	0	0	0	10.02	0	5.01	10.02	0	10.02	0	0	0	20.04	0	5.01	0	0	0	0	10.02	5.01	0	0	20.04
2007	86.7	55	-120.0066667	33.15666667	4.89	434.3	1215	13.02	33.591	5.99	25.3	1.085	11.78769231	33.67384615	4.471666667	25.61833333	0.5875	NA	NA	NA	out_cca	not_paired	0	0	0	0	0	0	0	0	0	0	0	0	0	0	0	0	0	14.67	4.89	0	0	0	0	4.89	0	4.89	0
2007	86.7	50	-119.6633333	33.32166667	4.45	165	77	12.92333333	33.60733333	5.74	25.33	1.593333333	12.27923077	33.65061538	4.8575	25.50083333	1.039166667	1	0	0	in_cca	pair5	0	4.45	4.45	0	0	0	0	0	4.45	0	0	0	4.45	0	0	0	0	129.05	40.05	4.45	0	0	0	0	97.9	22.25	17.8
2007	93.3	28	-117.395	32.91333333	4.34	495.8	650	14.14	33.563	5.455	25.05	1.315	12.98	33.59708333	3.943333333	25.30916667	0.446666667	0	0.85	0.15	out_cca	not_paired	0	0	0	0	0	0	0	0	0	0	0	0	0	0	0	0	0	0	0	0	0	0	0	0	0	0	0
2007	86.7	45	-119.325	33.48666667	4.95	417.5	1645	14.26666667	33.574	5.955	25.03	1.79	12.38285714	33.68235714	4.439230769	25.51615385	0.925384615	0.247524752	0.752475248	0	in_cca	pair2	0	0	0	0	0	0	0	0	4.95	0	0	0	0	0	0	0	0	19.8	14.85	0	0	0	0	0	0	0	19.8
2007	86.7	40	-118.9733333	33.65666667	5.25	397.1	775	14.02666667	33.56966667	5.953333333	25.065	0.9	12.69333333	33.59608333	4.789166667	25.38272727	0.492727273	0.646464646	0.353535354	0	in_cca	pair1	0	0	0	0	0	0	0	0	5.25	0	5.25	0	0	0	0	0	0	0	57.75	5.25	0	0	0	0	0	0	5.25
2007	86.7	35	-118.635	33.825	5.37	396.5	683	14.26	33.57033333	5.975	25.02	0.385	12.88076923	33.60923077	4.716666667	25.3575	0.2875	0.01980198	0.95049505	0.02970297	out_cca	not_paired	0	0	0	0	0	0	0	0	5.37	5.37	0	5.37	0	0	0	0	0	64.44	59.07	0	0	0	0	5.37	0	10.74	16.11
2007	86.7	33	-118.5	33.895	4.44	106.6	60	14.27333333	33.55066667	5.886666667	25.01333333	1.14	14.12	33.54166667	5.634545455	25.03909091	1.053636364	0.153061224	0	0.846938776	out_cca	not_paired	4.44	0	0	0	0	0	0	0	4.44	0	0	0	0	0	0	0	0	13.32	44.4	0	0	0	0	0	0	0	0
2007	83.3	40.6	-119.4116667	34.22333333	3.62	91.2	31	13.92666667	33.583	5.78	25.11	2.266666667	13.87	33.583875	5.797142857	25.12285714	1.888571429	0	1	0	out_cca	not_paired	0	0	0	0	0	0	0	0	0	0	0	0	0	0	0	0	0	0	0	0	0	0	0	0	0	0	0
2007	83.3	42	-119.51	34.17833333	4.96	357.4	185	14.13333333	33.57933333	5.75	25.06	0.76	13.42	33.60023529	5.13625	25.22176471	0.685294118	0	0.95	0.05	out_cca	not_paired	0	0	0	0	0	0	0	0	0	0	0	0	0	0	0	0	0	0	74.4	0	0	0	0	0	0	0	0
2007	93.3	30	-117.5366667	32.84666667	4.37	476.2	870	14.605	33.5565	5.685	24.945	2.735	13.74357143	33.576	4.738571429	25.13642857	1.734285714	0	0.929292929	0.070707071	out_cca	not_paired	0	0	0	0	0	0	0	0	0	0	0	0	0	0	0	0	0	0	0	0	0	0	0	0	0	0	0
2007	81.8	46.9	-120.0266667	34.275	4.7	430.5	580	13.83	33.581	6.31	25.12	2.59	12.89083333	33.602	4.785454545	25.34636364	1.074545455	0	0.598214286	0.401785714	out_cca	not_paired	0	0	0	0	0	0	0	0	0	0	0	4.7	0	0	0	0	0	0	9.4	0	0	0	0	0	0	0	0
2007	83.3	51	-120.1316667	33.88	4.86	171.1	89	13.44333333	33.594	5.795	25.22	3.88	11.9525	33.73233333	3.853636364	25.64363636	1.447272727	0.804597701	0.195402299	0	out_cca	not_paired	0	0	0	0	0	0	0	0	0	0	0	0	0	0	0	0	0	0	4.86	0	0	0	0	0	0	0	0
2007	83.3	55	-120.41	33.745	4.96	423.7	983	13.89666667	33.587	6.275	25.12	3.205	12.41071429	33.68521429	4.483846154	25.50846154	1.940769231	0.525252525	0.474747475	0	out_cca	pair2	0	0	0	0	0	0	0	0	4.96	0	0	4.96	0	0	0	0	0	24.8	69.44	4.96	0	0	0	0	0	0	0
2007	83.3	60	-120.7516667	33.59666667	4.87	435	1302	12.925	33.582	5.93	25.31	1.095	12.25846154	33.59330769	5.23	25.44461538	0.709230769	0.989583333	0.010416667	0	out_cca	not_paired	0	0	0	0	0	0	0	0	0	0	0	0	0	0	0	0	0	0	0	0	0	0	0	0	0	0	0
2007	93.3	35	-117.8733333	32.675	4.59	460.2	613	15.51333333	33.57566667	5.68	24.76333333	1.903333333	14.50470588	33.572	5.08125	24.981875	1.255625	1	0	0	in_cca	pair6	0	0	0	0	0	0	0	0	0	0	0	0	0	0	0	0	0	0	0	0	0	0	0	0	0	0	0
2007	80	60	-121.15	34.14833333	4.83	426.2	2205	13.19	33.5745	6.23	25.255	1.23	11.75181818	33.63509091	4.999	25.56818182	0.667272727	0	0	1	out_cca	not_paired	0	0	0	0	0	0	0	0	4.83	0	0	0	0	0	0	0	0	0	0	4.83	0	0	0	0	0	0	9.66
2007	80	55	-120.805	34.315	5.13	416.7	830	12.94	33.57533333	6.045	25.295	2.165	11.82076923	33.67869231	4.234166667	25.61666667	1.023333333	0	0	1	out_cca	not_paired	0	0	0	0	0	0	5.13	0	5.13	0	5.13	0	0	0	0	10.26	0	10.26	46.17	0	0	0	0	0	5.13	0	5.13
2007	80	51	-120.5266667	34.44666667	4.65	148.4	74	13.6	33.55766667	5.906666667	25.15666667	1.683333333	13.23888889	33.57288889	5.415555556	25.24	0.9	0.455445545	0	0.544554455	out_cca	not_paired	0	0	18.6	0	0	0	0	0	4.65	0	0	0	0	0	0	4.65	0	13.95	60.45	0	0	0	0	0	13.95	0	0
2007	76.7	49	-120.7783333	35.08166667	4.69	135.9	69	12.9175	33.55925	6	25.29333333	0.736666667	12.67384615	33.58423077	5.565833333	25.36666667	0.69	0.46	0.54	0	out_cca	not_paired	4.69	0	0	0	0	0	0	0	0	0	0	0	0	0	0	0	0	0	0	0	0	0	0	0	4.69	0	0
2007	76.7	51	-120.9166667	35.02333333	4.78	429.9	216	13.12	33.5525	6.07	25.245	0.68	12.45928571	33.60435714	5.092307692	25.42692308	0.467692308	0	0	1	out_cca	not_paired	0	0	0	0	0	0	0	0	4.78	0	0	0	0	0	0	9.56	0	0	0	0	0	0	0	0	0	0	0
2007	76.7	55	-121.1966667	34.88833333	5.28	394.4	564	13.06	33.54733333	6.04	25.255	0.48	11.81	33.69075	3.997	25.63545455	0.326	0.01010101	0	0.98989899	out_cca	not_paired	0	5.28	5.28	0	0	0	0	0	0	0	5.28	0	5.28	0	0	0	0	5.28	42.24	0	0	0	0	0	15.84	0	5.28
2007	93.3	40	-118.2166667	32.50833333	4.44	487.4	1622	15.43	33.5615	5.76	24.77	1.595	13.92133333	33.52906667	5.132142857	25.07214286	0.905	0.101010101	0.898989899	0	out_cca	pair3	0	0	0	0	0	0	0	0	0	0	0	0	0	0	0	0	0	0	0	0	0	0	0	0	0	0	0
2007	76.7	60	-121.5466667	34.72166667	5.05	418.5	894	12.745	33.351	6.2	25.165	0.7	11.64636364	33.44390909	5.039	25.44090909	0.346	0	0	1	out_cca	not_paired	0	0	0	0	0	0	0	0	0	0	0	0	0	0	0	0	0	0	0	0	0	0	0	0	0	0	5.05
2007	93.3	45	-118.5516667	32.35	4.38	486.5	1311	15.16	33.538	5.745	24.81	1.465	13.64769231	33.52615385	5.024615385	25.10846154	0.82	0.584158416	0.415841584	0	out_cca	pair1	0	0	0	0	0	0	0	0	0	0	0	0	0	0	0	0	0	0	0	0	0	0	0	0	0	0	0
2007	93.3	50	-118.8933333	32.18	4.48	478	1486	14.92	33.555	5.855	24.88	2.49	13.434	33.5616	4.978	25.18133333	1.420666667	0	1	0	out_cca	not_paired	0	0	0	0	0	0	0	0	0	0	0	0	0	0	0	0	0	0	0	0	0	0	0	0	0	0	0
2008	93.3	26.7	-117.3066667	32.95666667	4.11	136.6	82	13.09666667	33.46833333	5.633333333	25.18666667	1.683333333	13.02461538	33.47146154	5.553846154	25.20615385	1.344615385	0.782608696	0.217391304	0	out_cca	pair5	0	0	0	0	0	0	0	0	4.11	0	0	0	0	0	0	0	0	28.77	4.11	0	0	0	0	0	0	4.11	0
2008	93.3	60	-119.57	31.84666667	4.99	427.7	2600	14.51	33.272	5.86	24.75	0.53	14.01	33.28183333	5.7425	24.85833333	0.445	NA	NA	NA	out_cca	not_paired	0	0	0	0	0	0	0	0	0	0	0	0	0	0	0	0	0	0	0	0	0	0	0	0	0	0	0
2008	90	60	-119.96	32.41666667	4.66	456.8	850	13.445	33.3485	5.925	25.025	0.78	11.85333333	33.49033333	5.018	25.43333333	0.540666667	0.868686869	0.131313131	0	out_cca	not_paired	0	0	0	0	0	0	0	0	0	0	0	0	0	0	0	0	0	0	0	0	0	0	0	0	0	0	0
2008	90	53	-119.4833333	32.65166667	4.8	444.1	1342	14.11	33.326	5.94	24.87	0.62	12.52363636	33.40618182	5.104545455	25.24181818	0.301818182	0.408163265	0.591836735	0	in_cca	pair4	0	0	0	0	0	0	0	0	0	19.2	0	0	0	0	0	0	0	0	0	0	0	0	0	0	0	0	0
2008	90	45	-118.9366667	32.91833333	4.74	441.9	1730	13.87	33.4505	6.14	25.015	0.94	12.324	33.58153333	4.619333333	25.41733333	0.536	0	1	0	in_cca	pair3	0	0	0	0	0	0	0	0	0	0	0	0	0	0	0	0	0	0	0	0	0	0	0	0	0	0	4.74
2008	90	37	-118.3866667	33.185	4.77	440.8	1198	14.11	33.4485	6.255	24.965	1.66	12.50583333	33.54975	4.760833333	25.3575	0.731666667	0	1	0	out_cca	not_paired	0	0	0	0	0	0	0	0	4.77	0	0	0	0	0	0	0	0	0	0	0	0	0	0	0	0	0	0
2008	90	35	-118.25	33.25166667	4.83	429.8	324	13.91666667	33.466	6.143333333	25.02	1.26	12.29692308	33.58869231	4.539230769	25.42846154	0.545384615	0.711538462	0.288461538	0	out_cca	pair6	0	0	0	0	0	0	0	0	9.66	0	0	0	0	0	0	0	0	19.32	67.62	4.83	0	0	0	0	0	0	24.15
2008	90	30	-117.9066667	33.41833333	5.14	414.4	622	14.04	33.48625	6.1175	25.01	0.9475	12.51464286	33.62067857	4.375357143	25.41071429	0.382142857	0.313131313	0.353535354	0.333333333	out_cca	not_paired	0	0	0	0	0	0	0	0	0	0	0	0	0	0	0	0	0	0	0	0	0	0	0	0	0	0	0
2008	90	28	-117.7683333	33.485	4.41	126.2	81	13.63333333	33.38966667	5.753333333	25.01666667	1.486666667	12.40375	33.5195	4.4625	25.31142857	0.6425	0.164556962	0.835443038	0	out_cca	not_paired	0	0	0	0	0	0	0	0	0	0	0	0	0	0	0	0	0	0	0	0	0	0	0	0	0	0	0
2008	93.3	28	-117.395	32.91833333	5	428.6	637	13.31	33.491	5.59	25.16	1.32	12.35071429	33.6285	4.095714286	25.45285714	0.662142857	0	0.85	0.15	out_cca	not_paired	0	0	0	0	0	0	0	0	0	0	0	0	0	0	0	0	0	0	0	0	0	0	0	0	0	0	0
2008	86.7	33	-118.4883333	33.89	4.24	98.5	58	13.64	33.46733333	6.036666667	25.08	1.77	12.90125	33.496125	5.2	25.2425	1.0275	0.153061224	0	0.846938776	out_cca	not_paired	0	0	0	0	0	0	0	0	0	0	0	0	0	0	0	0	0	4.24	4.24	4.24	0	0	0	0	0	0	0
2008	86.7	35	-118.6283333	33.82333333	4.83	446.3	665	13.77	33.431	6.16	25.025	2.88	12.5375	33.50008333	4.775833333	25.31916667	0.8575	0.01980198	0.95049505	0.02970297	out_cca	not_paired	0	0	0	0	0	0	0	0	0	0	0	0	0	0	0	0	0	9.66	82.11	0	0	0	0	0	0	4.83	14.49
2008	86.7	40	-118.9733333	33.65666667	4.91	433.5	762	13.765	33.4805	6.17	25.06	1.32	11.70727273	33.61672727	4.291818182	25.56272727	0.415454545	0.646464646	0.353535354	0	in_cca	pair1	0	0	0	0	0	0	0	0	0	4.91	0	0	0	0	0	0	0	19.64	4.91	0	0	0	0	0	0	4.91	4.91
2008	86.7	45	-119.3166667	33.49	5.07	423.9	1600	13.594	33.489	6.056	25.11	0.895	11.60241379	33.63137931	4.45137931	25.6075	0.3525	0.247524752	0.752475248	0	in_cca	pair2	0	0	0	0	0	0	0	0	0	0	0	0	0	0	0	0	0	0	0	0	0	0	0	0	0	0	0
2008	93.3	30	-117.5316667	32.84666667	4.77	442.1	859	13.67	33.4605	5.845	25.065	0.875	11.92615385	33.61392308	3.995384615	25.51846154	0.337692308	0	0.929292929	0.070707071	out_cca	not_paired	0	0	0	0	0	0	0	0	0	0	0	0	0	0	0	0	0	14.31	0	0	0	0	0	0	0	0	0
2008	86.7	50	-119.6633333	33.32333333	4.42	127.2	75	12.8725	33.53275	6.185	25.28333333	1.983333333	11.947	33.5981	5.119	25.53333333	1.025555556	1	0	0	in_cca	pair5	0	0	0	0	0	0	0	0	17.68	0	0	0	4.42	0	0	0	0	282.88	0	0	0	0	0	8.84	4.42	13.26	8.84
2008	83.3	51	-120.1316667	33.87833333	4.2	180	107	13.45	33.49033333	5.906666667	25.13666667	0.5	11.60647059	33.66429412	4.236470588	25.61352941	0.38	0.804597701	0.195402299	0	out_cca	not_paired	0	0	0	0	0	0	0	0	0	0	0	0	0	0	0	0	0	0	16.8	0	0	0	0	0	0	0	0
2008	83.3	55	-120.4083333	33.74666667	4.81	446.1	995	12.62	33.557	5.62	25.35	1.065	11.44076923	33.66815385	4.359166667	25.67833333	0.548333333	0.525252525	0.474747475	0	out_cca	pair2	0	0	0	0	0	0	4.81	0	0	0	0	4.81	0	0	0	0	0	14.43	9.62	4.81	0	0	4.81	0	0	0	33.67
2008	83.3	40.6	-119.4083333	34.22333333	3.88	54	34	13.32666667	33.47	6.14	25.14666667	2.77	13.17428571	33.47214286	5.94	25.17666667	2.171666667	0	1	0	out_cca	not_paired	0	0	0	0	0	0	0	0	0	0	0	0	0	0	0	0	0	0	0	0	0	0	0	0	0	0	0
2008	83.3	42	-119.5083333	34.17833333	4.66	182.5	115	13.08333333	33.50766667	5.82	25.215	1.535	12.03714286	33.61471429	4.423076923	25.52538462	0.696153846	0	0.95	0.05	out_cca	not_paired	0	0	0	0	0	0	0	0	4.66	0	0	0	0	0	0	0	0	0	46.6	0	0	0	0	0	0	9.32	0
2008	81.8	46.9	-120.0266667	34.27666667	5.15	414.8	586	12.85	33.5275	5.79	25.28	1.285	11.16769231	33.69992308	4.085384615	25.73153846	0.510769231	0	0.598214286	0.401785714	out_cca	not_paired	0	0	0	0	0	0	0	0	0	0	0	0	0	0	0	5.15	0	10.3	10.3	0	0	0	0	0	10.3	0	0
2008	80	51	-120.5233333	34.44666667	4.21	131.2	75	12.70333333	33.50733333	5.556666667	25.29333333	1.846666667	12.39333333	33.54066667	5.205555556	25.38111111	1.314444444	0.455445545	0	0.544554455	out_cca	not_paired	0	0	12.63	0	0	0	0	0	4.21	0	0	0	0	0	0	4.21	0	12.63	399.95	0	0	0	0	0	8.42	4.21	0
2008	80	55	-120.8	34.31833333	4.85	439	845	12.67	33.541	6.005	25.33	2.145	11.25	33.673	4.051538462	25.69307692	0.516923077	0	0	1	out_cca	not_paired	0	0	0	0	0	0	0	0	0	0	0	0	14.55	0	0	0	0	4.85	9.7	0	0	0	0	0	4.85	0	0
2008	80	60	-121.1483333	34.15	5.03	426	2148	12.61	33.57333333	6.063333333	25.36	1.96	11.02117647	33.74594118	4.157058824	25.78588235	0.667058824	0	0	1	out_cca	not_paired	0	5.03	0	0	0	0	0	0	0	0	0	0	5.03	0	0	0	0	0	5.03	0	0	0	0	0	80.48	0	25.15
2008	83.3	60	-120.755	33.57833333	4.76	438.8	1425	12.21666667	33.57733333	6.265	25.44	1.505	11.31142857	33.68828571	4.706666667	25.71307692	0.773846154	0.989583333	0.010416667	0	out_cca	not_paired	0	0	0	0	0	0	0	0	0	0	0	0	0	0	0	0	0	0	0	0	0	0	0	0	0	0	0
2008	93.3	35	-117.8733333	32.68	5	443.5	624	13.67	33.505	5.68	25.105	1.115	12.28166667	33.62608333	4.3175	25.46333333	0.493333333	1	0	0	in_cca	pair6	0	0	0	0	0	0	0	0	0	0	0	0	0	0	0	0	0	0	0	0	0	0	0	0	0	0	0
2008	86.7	60	-120.35	32.99	4.76	442.1	731	12.11	33.50566667	6.115	25.405	1.35	10.97785714	33.67407143	4.366923077	25.77	0.528461538	NA	NA	NA	out_cca	not_paired	0	0	0	0	0	0	0	0	0	0	0	0	0	0	0	0	0	0	0	0	0	0	0	4.76	0	0	0
2008	93.3	40	-118.21	32.515	4.71	453.5	1102	13.99333333	33.528	5.943333333	25.05333333	2.56	12.345	33.5728125	4.726875	25.40625	1.061875	0.101010101	0.898989899	0	out_cca	pair3	0	0	0	0	0	0	0	0	4.71	0	0	0	0	0	0	0	0	0	0	0	0	0	0	0	0	0	0
2008	93.3	45	-118.555	32.34666667	4.8	439.1	1363	14.225	33.5835	6.065	25.05	2.56	12.03928571	33.65135714	4.555714286	25.51642857	1.158571429	0.584158416	0.415841584	0	out_cca	pair1	0	0	0	0	0	0	0	0	0	0	0	0	0	0	0	0	0	0	0	0	0	0	0	0	0	0	0
2008	76.7	55	-121.1983333	34.89	4.94	436	566	11.82	33.037	6.16	25.1	0.83	11.27	33.30625	5.220833333	25.3975	0.59	0.01010101	0	0.98989899	out_cca	not_paired	0	0	0	0	0	0	4.94	0	0	0	0	0	0	0	0	4.94	0	0	0	0	0	0	0	0	0	0	4.94
2008	76.7	60	-121.5466667	34.72333333	4.35	481.9	963	11.65	33.122	6.135	25.2	0.945	10.78833333	33.61216667	4.150833333	25.73166667	0.380833333	0	0	1	out_cca	not_paired	0	0	0	0	0	0	4.35	0	0	0	0	0	0	0	0	0	0	0	0	0	0	0	0	0	0	0	0
2008	93.3	50	-118.8916667	32.18166667	5.04	430.2	1491	14.13	33.5225	5.835	25.02	0.8	12.25153846	33.60861538	4.629230769	25.44769231	0.424615385	0	1	0	out_cca	not_paired	0	0	0	0	0	0	0	0	0	0	0	0	0	0	0	0	0	0	0	0	0	0	0	0	0	0	0
2008	93.3	55	-119.2316667	32.01333333	5.06	423.1	1500	13.56	33.42966667	5.87	25.065	0.775	12.54	33.5115	5.078461538	25.34461538	0.515384615	0.285714286	0.714285714	0	out_cca	pair4	0	0	0	0	0	0	5.06	0	0	0	0	0	0	0	0	10.12	0	25.3	5.06	0	0	0	0	20.24	0	10.12	0
2009	93.3	26.7	-117.305	32.95666667	4.67	177.8	115	14.19333333	33.36833333	6.063333333	24.88666667	1.13	13.25454545	33.42972727	5.118181818	25.12363636	0.739090909	0.782608696	0.217391304	0	out_cca	pair5	0	0	0	0	0	0	9.34	0	0	0	0	0	0	0	0	0	0	0	0	0	0	0	0	0	0	0	0
2009	93.3	55	-119.2316667	32.015	4.73	473	1602	14.43666667	33.339	5.815	24.81	0.575	13.14692308	33.36723077	5.279166667	25.11083333	0.365833333	0.285714286	0.714285714	0	out_cca	pair4	0	0	0	0	0	0	0	0	0	0	0	0	0	0	0	0	0	0	0	0	0	0	0	0	0	0	0
2009	93.3	60	-119.57	31.84666667	3.34	586.1	1901	14.35	33.3435	5.835	24.835	0.605	13.09909091	33.37045455	5.318181818	25.10272727	0.379090909	NA	NA	NA	out_cca	not_paired	0	0	0	0	0	0	0	0	0	0	0	0	0	0	0	0	0	0	0	0	0	0	0	0	0	0	0
2009	90	60	-119.96	32.41833333	5.22	410.9	891	14.69	33.2765	5.895	24.71	0.47	12.50692308	33.12761538	5.625384615	25.02692308	0.246923077	0.868686869	0.131313131	0	out_cca	not_paired	0	0	0	0	0	0	0	0	5.22	0	0	0	0	0	0	0	0	0	0	0	0	0	0	0	0	0	0
2009	90	53	-119.4816667	32.65333333	4.12	484.9	1339	13.86	33.26	6.065	24.875	0.905	12.32466667	33.30086667	5.580666667	25.20066667	0.532	0.408163265	0.591836735	0	in_cca	pair4	0	0	0	0	0	0	0	0	0	0	0	0	0	0	0	0	0	0	0	0	0	0	0	0	0	0	0
2009	90	45	-119.01	32.88166667	4.96	424.6	1652	13.52333333	33.28066667	6.105	24.955	0.8	12.13	33.32246154	5.315	25.28083333	0.384166667	0	1	0	in_cca	pair3	0	0	0	0	0	0	0	0	4.96	4.96	0	0	0	0	0	9.92	0	9.92	4.96	0	0	0	0	4.96	0	14.88	34.72
2009	90	37	-118.3866667	33.185	4.04	472.6	1202	14.395	33.367	6.11	24.845	0.57	12.92071429	33.4705	4.885	25.21857143	0.442142857	0	1	0	out_cca	not_paired	0	0	0	0	0	0	0	0	0	0	0	0	0	0	0	0	0	0	12.12	0	0	0	0	0	0	0	0
2009	90	28	-117.7683333	33.485	4.32	83	50	14.32666667	33.365	6.116666667	24.85666667	0.66	13.17375	33.4235	5.13375	25.1325	0.6275	0.164556962	0.835443038	0	out_cca	not_paired	0	0	0	0	0	0	0	0	0	0	0	0	0	0	0	0	0	0	0	0	0	0	0	0	0	0	0
2009	90	30	-117.9033333	33.41833333	5.25	410.2	624	14.27	33.347	6.195	24.855	0.905	12.19416667	33.49641667	4.5325	25.37916667	0.310833333	0.313131313	0.353535354	0.333333333	out_cca	not_paired	0	0	0	0	0	0	0	0	0	0	0	0	0	0	0	0	0	0	0	0	0	0	0	0	0	0	0
2009	90	35	-118.2516667	33.25166667	4.18	457.6	336	14.51333333	33.37333333	6.025	24.815	0.51	13.03833333	33.45625	4.810909091	25.21454545	0.352727273	0.711538462	0.288461538	0	out_cca	pair6	0	0	0	0	0	0	0	0	4.18	0	0	0	0	0	4.18	0	0	0	37.62	0	0	0	0	0	0	0	8.36
2009	86.7	33	-118.49	33.89	5.16	92.2	59	13.7475	33.36275	6.33	24.97333333	1.4	12.87111111	33.40066667	5.04375	25.20125	0.88875	0.153061224	0	0.846938776	out_cca	not_paired	0	0	0	0	0	0	0	0	0	0	0	0	0	0	0	0	0	0	5.16	0	0	0	0	0	0	0	0
2009	86.7	35	-118.6283333	33.82333333	5.15	416.5	665	13.82666667	33.36133333	6.343333333	24.95	1.476666667	12.46533333	33.4804	4.754666667	25.34	0.688666667	0.01980198	0.95049505	0.02970297	out_cca	not_paired	0	0	0	0	0	0	0	0	0	0	0	5.15	0	0	0	0	0	41.2	103	0	0	0	0	0	0	0	36.05
2009	86.7	40	-118.9733333	33.65666667	5.48	395.2	773	14.165	33.365	6.335	24.89	0.535	12.61461538	33.442	5.177692308	25.25692308	0.43	0.646464646	0.353535354	0	in_cca	pair1	0	0	0	0	0	0	0	0	0	0	0	5.48	0	0	0	0	0	0	5.48	0	0	5.48	0	0	0	0	0
2009	86.7	45	-119.3166667	33.49166667	4.47	427.5	1662	13.6	33.37333333	6.14	25.005	0.643333333	12.11333333	33.48625	4.925833333	25.41636364	0.404166667	0.247524752	0.752475248	0	in_cca	pair2	0	0	0	0	0	0	4.47	0	4.47	0	0	0	0	0	4.47	0	0	22.35	4.47	4.47	0	0	0	0	0	0	0
2009	86.7	50	-119.6633333	33.32333333	3.83	111.8	68	12.9925	33.324	6.076666667	25.09333333	0.936666667	12.6625	33.37391667	5.568181818	25.20818182	0.716363636	1	0	0	in_cca	pair5	0	0	0	0	0	0	7.66	0	3.83	0	0	11.49	3.83	0	0	3.83	0	76.6	0	0	0	0	3.83	7.66	26.81	15.32	22.98
2009	86.7	55	-120.0083333	33.15666667	5.13	412.2	1218	13.27	33.34466667	6.16	25.055	1.09	12.16333333	33.396	5.184545455	25.33090909	0.441818182	NA	NA	NA	out_cca	not_paired	0	0	0	0	0	0	0	0	0	0	0	0	0	0	0	0	0	0	0	0	0	0	0	0	5.13	0	0
2009	93.3	28	-117.3966667	32.91333333	5.26	408.1	632	14.155	33.367	6.025	24.895	1.095	12.50916667	33.48625	4.740833333	25.30833333	0.529166667	0	0.85	0.15	out_cca	not_paired	0	0	0	0	0	0	0	0	0	0	0	0	0	0	0	0	0	0	0	0	0	0	0	0	0	0	0
2009	86.7	60	-120.3483333	32.99	5.06	438.8	744	12.985	33.33675	6.296666667	25.10333333	1.363333333	12.09277778	33.40605556	5.404117647	25.34117647	0.573529412	NA	NA	NA	out_cca	not_paired	0	0	0	0	0	0	0	0	0	0	0	0	0	0	0	0	0	0	0	0	0	0	0	0	0	0	0
2009	93.3	30	-117.53	32.84666667	5.3	401.7	857	14.37	33.38366667	5.98	24.86	0.86	13.07533333	33.46066667	5.032666667	25.17933333	0.584666667	0	0.929292929	0.070707071	out_cca	not_paired	0	0	0	0	0	0	0	0	0	0	0	10.6	0	0	0	0	0	0	0	0	0	0	0	0	0	0	0
2009	83.3	60	-120.755	33.57666667	4.64	450.5	1409	13.02	33.38733333	6.415	25.14	1.76	11.97333333	33.4555	5.213636364	25.41272727	0.71	0.989583333	0.010416667	0	out_cca	not_paired	0	0	0	0	0	0	0	0	0	0	0	0	0	0	0	0	0	13.92	0	0	0	0	0	0	0	0	0
2009	83.3	55	-120.41	33.745	4.55	443.5	831	13.27666667	33.33833333	6.336666667	25.05333333	1.586666667	12.28058824	33.39452941	5.47875	25.29875	0.905625	0.525252525	0.474747475	0	out_cca	pair2	0	0	0	0	0	0	0	0	0	0	0	31.85	0	0	0	0	0	4.55	0	0	0	0	0	0	0	0	0
2009	83.3	51	-120.1333333	33.87833333	5.48	107.2	80	12.765	33.462	6.043333333	25.25	4.003333333	11.9625	33.5595	4.874545455	25.49636364	2.250909091	0.804597701	0.195402299	0	out_cca	not_paired	0	0	10.96	0	0	0	0	0	0	0	0	0	0	0	0	0	0	71.24	0	0	0	0	0	0	5.48	0	0
2009	83.3	40.6	-119.41	34.22666667	3.27	61.5	36	13.5875	33.3845	6.133333333	25.025	0.526666667	13.48166667	33.38666667	6.088	25.04833333	0.854	0	1	0	out_cca	not_paired	0	0	0	0	0	0	0	0	0	0	0	0	0	0	0	0	0	0	0	0	0	0	0	0	0	0	0
2009	83.3	42	-119.5033333	34.17833333	4.34	182.6	106	13.36	33.37733333	6.155	25.06666667	0.725	12.11285714	33.48478571	4.839230769	25.38714286	0.424615385	0	0.95	0.05	out_cca	not_paired	0	0	0	0	0	0	0	0	0	0	0	0	0	0	0	8.68	0	8.68	4.34	0	0	0	0	0	0	4.34	0
2009	81.8	46.9	-120.025	34.275	5.27	410.5	527	13.13333333	33.39833333	6.183333333	25.12666667	1.683333333	12.4275	33.4529375	5.218125	25.306875	0.811875	0	0.598214286	0.401785714	out_cca	not_paired	0	0	5.27	0	0	0	0	0	0	0	0	15.81	0	0	0	0	0	31.62	10.54	0	0	0	0	0	10.54	0	0
2009	93.3	35	-117.8733333	32.68	5.15	398.1	627	14.37	33.377	5.975	24.855	0.59	13.02529412	33.45717647	4.922941176	25.18764706	0.432941176	1	0	0	in_cca	pair6	0	0	0	0	0	0	0	0	10.3	0	0	25.75	0	0	0	0	0	5.15	25.75	0	0	0	0	5.15	0	0	0
2009	80	51	-120.5233333	34.45	4.96	125.3	86	13.88	33.36933333	6.966666667	24.95333333	2.666666667	12.98444444	33.40544444	5.852222222	25.16111111	1.412222222	0.455445545	0	0.544554455	out_cca	not_paired	0	0	9.92	0	0	0	0	0	0	0	0	0	4.96	0	0	0	0	79.36	14.88	0	0	0	0	0	9.92	0	0
2009	80	55	-120.8033333	34.31666667	5.01	427.9	834	13.25333333	33.334	6.365	25.05	0.975	11.86	33.52958333	4.561818182	25.50636364	0.484545455	0	0	1	out_cca	not_paired	0	5.01	0	0	0	0	20.04	0	5.01	0	0	5.01	35.07	0	0	5.01	0	0	0	0	0	0	0	0	20.04	0	30.06
2009	80	60	-121.15	34.15166667	5.04	417.6	2205	13.315	33.405	6.69	25.095	0.955	11.5575	33.52158333	4.946666667	25.5175	0.696666667	0	0	1	out_cca	not_paired	0	0	0	0	0	0	0	0	5.04	0	0	0	0	0	0	0	0	0	0	0	0	0	0	0	0	0	0
2009	93.3	40	-118.2133333	32.515	5.26	403.1	1671	14.62	33.39375	6.056666667	24.81666667	1.05	13.15615385	33.47453846	4.878333333	25.20333333	0.570833333	0.101010101	0.898989899	0	out_cca	pair3	0	0	0	0	0	0	0	0	0	0	0	0	0	0	0	0	0	0	0	0	0	0	0	0	0	0	0
2009	76.7	60	-121.5483333	34.72166667	5.34	397.8	950	13.195	33.39725	6.8625	25.1175	1.365	11.80611111	33.50155556	5.21	25.45722222	0.631666667	0	0	1	out_cca	not_paired	0	0	0	0	0	0	0	0	5.34	0	0	0	0	0	0	0	0	0	0	0	0	0	0	0	0	0	0
2009	76.7	55	-121.2	34.895	5.17	411.8	575	13.2175	33.39625	6.483333333	25.10666667	1.286666667	11.743125	33.558375	4.654666667	25.54	0.599333333	0.01010101	0	0.98989899	out_cca	not_paired	0	15.51	0	0	0	0	5.17	0	5.17	0	0	0	0	0	0	5.17	0	0	20.68	5.17	0	0	0	0	0	0	10.34
2009	76.7	51	-120.9183333	35.02166667	5.54	379.1	242	13.415	33.3735	6.475	25.05	0.955	12.21266667	33.47913333	5.147142857	25.38642857	0.575714286	0	0	1	out_cca	not_paired	0	0	0	0	0	0	5.54	0	38.78	0	0	0	5.54	0	0	293.62	0	0	0	5.54	0	0	0	0	0	5.54	27.7
2009	93.3	45	-118.555	32.34666667	5.45	392.8	1354	13.62	33.3575	6.045	25	0.61	12.48	33.43566667	5.04	25.27933333	0.362666667	0.584158416	0.415841584	0	out_cca	pair1	0	0	0	0	0	0	0	0	0	5.45	0	0	0	0	0	0	0	10.9	0	0	0	0	0	5.45	0	10.9	0
2009	93.3	50	-118.8933333	32.18	4.25	485.7	1488	14.165	33.3635	6	24.89	1.01	12.85166667	33.40175	5.113636364	25.17916667	0.498181818	0	1	0	out_cca	not_paired	0	0	0	0	0	0	0	0	0	0	0	0	0	0	0	0	0	0	0	0	0	0	0	0	0	0	0
2010	93.3	26.7	-117.3066667	32.95666667	4.82	290.4	198	15.65	33.44833333	5.83	24.63333333	0.386666667	14.828	33.396	5.527	24.772	0.592	0.782608696	0.217391304	0	out_cca	pair5	0	0	0	0	0	0	0	0	0	0	0	0	0	0	0	0	0	4.82	9.64	0	0	0	0	0	0	0	0
2010	93.3	55	-119.24	32.01333333	4.76	447.3	1613	15.02666667	33.427	5.86	24.755	0.37	13.36785714	33.39614286	5.226923077	25.09076923	0.269230769	0.285714286	0.714285714	0	out_cca	pair4	0	0	0	0	0	0	0	0	0	0	0	0	0	0	0	0	0	0	0	0	0	0	0	0	0	0	0
2010	93.3	60	-119.5716667	31.845	4.67	449	1962	15.195	33.4275	5.84	24.72	0.325	14.26266667	33.3996	5.560666667	24.89066667	0.296666667	NA	NA	NA	out_cca	not_paired	0	0	0	0	0	0	0	0	0	0	0	0	0	0	0	0	0	0	0	0	0	0	0	0	0	0	0
2010	90	60	-119.955	32.41666667	4.5	441.3	899	15	33.3865	5.88	24.73	0.285	13.90571429	33.35264286	5.52	24.92571429	0.293571429	0.868686869	0.131313131	0	out_cca	not_paired	0	0	0	0	0	0	0	0	0	0	0	0	0	0	0	0	0	0	0	0	0	0	0	0	0	0	0
2010	90	53	-119.4816667	32.65333333	4.33	443.2	1329	14.65333333	33.38533333	5.97	24.80333333	0.48	12.62714286	33.432	4.96	25.24	0.350714286	0.408163265	0.591836735	0	in_cca	pair4	0	0	0	0	0	0	0	0	0	0	0	0	0	0	0	0	0	0	0	0	0	0	0	0	0	0	0
2010	90	45	-118.9316667	32.91666667	4.97	436.3	1724	15.78	33.47233333	5.75	24.62	0.45	14.26571429	33.40235714	5.353846154	24.90384615	0.331538462	0	1	0	in_cca	pair3	0	0	0	0	0	0	4.97	0	0	0	0	0	0	0	0	0	0	14.91	0	0	0	0	0	0	0	0	0
2010	90	37	-118.385	33.18333333	4.49	465.6	1191	15.865	33.4915	5.71	24.62	0.34	14.12454545	33.43009091	5.03	24.93818182	0.242727273	0	1	0	out_cca	not_paired	0	0	0	0	0	0	0	0	0	0	0	0	0	0	0	0	0	0	0	0	0	0	0	0	0	0	0
2010	90	35	-118.25	33.25	5.08	416.3	379	15.83333333	33.489	5.72	24.63	0.385	14.0825	33.37766667	5.300909091	24.93	0.244545455	0.711538462	0.288461538	0	out_cca	pair6	0	0	0	0	0	0	0	0	0	0	0	0	0	0	0	0	0	10.16	15.24	0	0	0	0	0	0	0	0
2010	90	30	-117.905	33.41833333	4.72	449.9	623	15.63666667	33.44366667	5.71	24.63333333	0.373333333	14.38083333	33.39158333	5.37	24.855	0.280833333	0.313131313	0.353535354	0.333333333	out_cca	not_paired	0	0	0	0	0	0	0	0	0	0	0	0	0	0	0	0	0	0	0	0	0	0	0	0	0	0	0
2010	90	28	-117.7683333	33.485	4.08	129	66	15.3775	33.38125	5.77	24.6425	0.79	15.34272727	33.38190909	5.744545455	24.65181818	0.706363636	0.164556962	0.835443038	0	out_cca	not_paired	0	0	0	0	0	0	0	0	0	0	0	0	0	0	0	0	0	0	0	0	0	0	0	0	0	0	0
2010	86.7	33	-118.5	33.88666667	3.59	107.1	57	14.8775	33.35466667	5.823333333	24.73	0.946666667	14.6	33.34275	5.60875	24.7875	0.6825	0.153061224	0	0.846938776	out_cca	not_paired	0	0	0	0	0	0	0	0	0	0	0	0	0	0	0	0	0	0	0	0	0	0	0	0	0	0	0
2010	86.7	35	-118.6266667	33.82166667	4.76	425.2	670	15.1	33.3785	5.745	24.7	0.37	13.85769231	33.36575	5.21	24.9675	0.286666667	0.01980198	0.95049505	0.02970297	out_cca	not_paired	0	0	0	0	0	0	0	0	0	0	0	4.76	0	0	0	4.76	0	42.84	38.08	9.52	0	0	0	4.76	0	9.52	4.76
2010	86.7	40	-118.975	33.65833333	5.35	393.6	770	14.95	33.3715	5.73	24.73	0.355	13.64	33.35713333	5.144666667	24.98666667	0.256666667	0.646464646	0.353535354	0	in_cca	pair1	0	0	0	0	0	0	0	0	0	0	0	5.35	0	0	0	0	0	26.75	26.75	0	0	0	0	0	0	5.35	0
2010	86.7	50	-119.66	33.32333333	3.51	136.5	70	14.33	33.38033333	5.646666667	24.86666667	0.636666667	13.74166667	33.39533333	5.288181818	25.01181818	0.469090909	1	0	0	in_cca	pair5	0	0	3.51	0	0	0	0	0	21.06	0	3.51	7.02	10.53	0	0	0	0	445.77	0	10.53	0	0	0	7.02	0	35.1	38.61
2010	86.7	55	-120.0083333	33.15666667	4.43	465.1	1216	14.4425	33.358	5.676666667	24.82666667	0.653333333	13.88529412	33.35864706	5.426875	24.945625	0.51	NA	NA	NA	out_cca	not_paired	0	0	0	0	0	0	0	0	0	0	0	4.43	0	0	0	0	0	13.29	0	0	0	0	0	0	0	0	0
2010	93.3	28	-117.395	32.91333333	5.28	397.7	630	15.74	33.4645	5.77	24.63	0.29	14.11545455	33.38136364	5.272727273	24.90545455	0.326363636	0	0.85	0.15	out_cca	not_paired	0	0	0	0	0	0	0	0	0	0	0	0	0	0	0	0	0	5.28	0	0	0	0	0	0	0	0	0
2010	86.7	60	-120.3516667	32.98833333	4.37	482.2	761	14.18666667	33.29533333	5.775	24.83	0.51	13.60928571	33.30278571	5.54	24.96307692	0.437692308	NA	NA	NA	out_cca	not_paired	0	0	0	0	0	0	0	0	0	0	0	4.37	0	0	0	0	0	0	0	0	0	0	0	0	0	0	0
2010	93.3	30	-117.5316667	32.84666667	5.06	404.2	874	15.93	33.4735	5.755	24.59	0.225	14.70785714	33.43992857	5.229285714	24.82428571	0.257142857	0	0.929292929	0.070707071	out_cca	not_paired	0	0	0	0	0	0	0	0	0	0	0	0	0	0	0	0	0	0	0	0	0	0	0	0	0	0	0
2010	83.3	60	-120.7633333	33.58	4.75	430.4	1539	14.015	33.1945	5.93	24.79	0.745	12.96428571	33.20114286	5.597692308	25.01307692	0.403076923	0.989583333	0.010416667	0	out_cca	not_paired	0	0	0	0	0	0	0	0	0	0	0	0	0	0	0	0	0	0	0	0	0	0	0	0	0	0	0
2010	83.3	55	-120.4116667	33.745	5.02	417.9	979	13.65666667	33.161	5.97	24.835	0.915	12.77583333	33.24416667	5.432727273	25.09090909	0.486363636	0.525252525	0.474747475	0	out_cca	pair2	0	0	0	0	0	0	0	0	0	0	0	0	0	0	0	0	0	0	0	0	0	0	0	0	0	0	0
2010	83.3	51	-120.1333333	33.87833333	5.16	161	101	13.85	33.312	5.905	24.915	2.155	13.356	33.34193333	5.51	25.045	1.546428571	0.804597701	0.195402299	0	out_cca	not_paired	0	0	10.32	0	0	0	0	0	10.32	0	5.16	0	0	0	0	0	0	51.6	20.64	5.16	0	0	0	0	0	0	5.16
2010	83.3	42	-119.5083333	34.17666667	4.74	161.6	134	14.32333333	33.35166667	5.705	24.845	0.835	13.67071429	33.34921429	5.406923077	24.98692308	0.736153846	0	0.95	0.05	out_cca	not_paired	0	0	4.74	0	0	0	0	0	151.68	0	0	0	0	0	0	0	0	18.96	14.22	0	0	0	0	0	0	0	0
2010	83.3	40.6	-119.4116667	34.225	4.07	56	28	14.68	33.3062	5.6525	24.74	0.86	14.68	33.30645455	5.648	24.74	0.839	0	1	0	out_cca	not_paired	0	0	0	0	0	0	0	0	0	0	0	0	0	0	0	0	0	0	0	0	0	0	0	0	0	0	0
2010	81.8	46.9	-120.0233333	34.28166667	5.48	389	585	14.18	33.329	5.865	24.86	1.32	13.20857143	33.35528571	5.296428571	25.075	0.833076923	0	0.598214286	0.401785714	out_cca	not_paired	0	0	5.48	0	0	0	0	0	21.92	0	0	5.48	5.48	0	0	5.48	0	43.84	5.48	0	0	0	0	0	0	10.96	10.96
2010	93.3	35	-117.875	32.68	5.2	405.9	626	16.335	33.596	5.725	24.595	0.365	14.21727273	33.48927273	4.852727273	24.96636364	0.308181818	1	0	0	in_cca	pair6	0	0	0	0	0	0	0	0	0	0	0	0	0	0	0	0	0	0	0	0	0	0	0	0	0	0	0
2010	80	51	-120.525	34.44833333	4.26	143.9	93	14.32333333	33.242	5.676666667	24.76	0.713333333	14.28636364	33.27154545	5.63	24.79363636	0.630909091	0.455445545	0	0.544554455	out_cca	not_paired	0	0	0	0	0	0	0	0	0	0	0	0	0	0	0	0	0	0	0	0	0	0	0	0	0	0	0
2010	80	55	-120.8	34.31333333	4.77	446.2	789	13.955	33.28775	5.746666667	24.87333333	0.793333333	12.84071429	33.37971429	4.905384615	25.18615385	0.365384615	0	0	1	out_cca	not_paired	0	0	4.77	0	0	0	0	0	23.85	0	9.54	14.31	4.77	0	0	9.54	0	228.96	76.32	0	0	4.77	0	4.77	23.85	14.31	9.54
2010	80	60	-121.1483333	34.15	5.15	416.7	2215	13.93	33.2765	5.785	24.87	0.825	13.31909091	33.325	5.387272727	25.03090909	0.446363636	0	0	1	out_cca	not_paired	0	0	0	0	0	0	0	0	5.15	0	0	10.3	56.65	5.15	0	10.3	0	103	46.35	0	0	0	0	0	103	0	20.6
2010	93.3	40	-118.2133333	32.51166667	4.88	428.3	1675	16.27666667	33.576	5.76	24.59	0.315	14.57846154	33.42130769	5.526666667	24.85	0.298181818	0.101010101	0.898989899	0	out_cca	pair3	0	0	0	0	0	0	0	0	0	0	0	0	0	0	0	0	0	0	0	0	0	0	0	0	0	0	0
2010	76.7	60	-121.5483333	34.72166667	5.01	422.6	954	13.705	33.22	6.17	24.875	1.645	12.40583333	33.28533333	5.27	25.175	0.553333333	0	0	1	out_cca	not_paired	0	20.04	0	0	0	0	15.03	0	0	0	0	0	10.02	0	0	0	0	0	5.01	0	0	0	5.01	0	50.1	5.01	5.01
2010	76.7	55	-121.2	34.88833333	4.75	442.9	574	13.675	33.1945	6.08	24.86	1.52	12.70666667	33.284	5.254166667	25.11666667	0.593333333	0.01010101	0	0.98989899	out_cca	not_paired	0	0	14.25	0	0	0	4.75	0	9.5	0	0	0	4.75	4.75	0	14.25	0	42.75	9.5	0	0	0	0	0	4.75	9.5	4.75
2010	76.7	51	-120.92	35.02166667	4.6	433.4	245	13.73	33.207	5.99	24.86	1.44	13.11909091	33.28709091	5.456363636	25.04272727	0.621818182	0	0	1	out_cca	not_paired	0	0	0	0	0	0	0	0	4.6	0	0	0	27.6	0	0	9.2	0	4.6	0	0	0	0	0	0	0	0	0
2010	93.3	50	-118.895	32.17833333	5	432.5	1490	15.685	33.4675	5.77	24.64	0.325	13.54083333	33.43566667	5.1075	25.0525	0.266666667	0	1	0	out_cca	not_paired	0	0	0	0	0	0	0	0	0	0	0	0	0	0	0	0	0	0	0	0	0	0	0	5	0	0	0
2011	93.3	55	-119.2366667	32.01	4.64	462.9	1612	12.52	33.31633333	5.905	25.18	0.345	11.54666667	33.44308333	4.718181818	25.48636364	0.195454545	0.285714286	0.714285714	0	out_cca	pair4	0	0	0	0	0	0	0	0	37.12	4.64	0	4.64	0	0	0	4.64	0	111.36	46.4	4.64	0	0	0	4.64	0	0	37.12
2011	93.3	60	-119.57	31.845	4.54	440.4	1940	13.035	33.346	5.86	25.105	0.515	12.22235294	33.39052941	5.192941176	25.29411765	0.322941176	NA	NA	NA	out_cca	not_paired	0	0	0	0	0	0	0	0	0	0	0	0	0	0	0	0	0	0	0	0	0	0	0	0	0	0	0
2011	93.3	26.7	-117.305	32.95666667	4.2	149.6	68	14.115	33.186	6.06	24.76	1.7	12.59142857	33.33014286	4.871428571	25.17142857	0.811428571	0.782608696	0.217391304	0	out_cca	pair5	0	0	0	0	0	0	0	0	8.4	4.2	0	0	0	0	0	0	0	16.8	0	0	0	0	0	0	0	0	0
2011	90	60	-119.9616667	32.41666667	4.98	426.2	819	13.335	33.129	5.95	24.875	0.605	12.3725	33.272	5.6725	25.1725	1.026875	0.868686869	0.131313131	0	out_cca	not_paired	0	0	0	0	0	0	0	0	0	0	0	4.98	0	0	0	0	0	14.94	0	0	0	0	0	0	9.96	0	14.94
2011	90	53	-119.4833333	32.65	3.84	508.8	1333	13.04	33.324	6.04	25.09	0.89	11.05090909	33.47536364	4.557272727	25.57090909	0.404545455	0.408163265	0.591836735	0	in_cca	pair4	0	0	0	0	0	0	0	0	0	3.84	0	0	0	0	0	0	0	15.36	0	0	0	0	0	3.84	0	7.68	3.84
2011	90	45	-118.935	32.91833333	4.63	449.4	1720	13.05	33.396	6.19	25.115	1.705	11.29923077	33.54661538	4.281666667	25.6175	0.585833333	0	1	0	in_cca	pair3	0	0	0	0	0	0	0	0	13.89	9.26	0	0	0	0	0	0	0	120.38	13.89	4.63	0	0	0	0	0	13.89	0
2011	90	37	-118.3966667	33.18333333	4.3	487.3	1197	14.735	33.3205	6.07	24.735	0.675	12.66	33.37525	5.07	25.1875	0.466666667	0	1	0	out_cca	not_paired	0	0	0	0	0	0	0	0	0	0	0	4.3	0	0	0	0	0	4.3	0	0	0	0	0	0	0	0	0
2011	90	35	-118.245	33.25333333	3.57	480	217	14.56	33.306	6.38	24.75	0.735	12.39642857	33.40592857	4.809230769	25.30076923	0.644615385	0.711538462	0.288461538	0	out_cca	pair6	0	0	0	0	0	0	0	0	3.57	0	3.57	0	0	0	0	0	0	7.14	0	0	0	0	0	3.57	0	0	3.57
2011	90	30	-117.9083333	33.41666667	4.57	441.8	618	14.5625	33.32125	6.3175	24.775	1.3375	12.74333333	33.37905556	5.212777778	25.17444444	0.712222222	0.313131313	0.353535354	0.333333333	out_cca	not_paired	0	0	0	0	0	0	0	0	0	0	0	0	0	0	0	0	0	0	0	0	0	0	0	0	0	0	0
2011	90	28	-117.77	33.48166667	3.29	101.6	75	14.37	33.01433333	7.603333333	24.57666667	11.78	12.50375	33.272375	5.48625	25.13875	4.605	0.164556962	0.835443038	0	out_cca	not_paired	0	0	0	0	0	0	0	0	0	0	0	0	0	0	0	0	0	0	0	0	0	0	0	0	0	0	0
2011	86.7	33	-118.49	33.89	4.44	96.6	60	14.2475	33.166	7	24.71666667	1.386666667	13.7075	33.211125	6.432857143	24.88428571	2.144285714	0.153061224	0	0.846938776	out_cca	not_paired	0	0	0	0	0	0	0	4.44	53.28	0	0	8.88	0	0	0	0	0	230.88	48.84	0	0	0	0	0	0	0	4.44
2011	86.7	35	-118.6283333	33.82166667	4.33	480.9	686	14.46	33.18733333	6.52	24.69	1.045	12.33846154	33.38307692	4.669166667	25.305	1.1	0.01980198	0.95049505	0.02970297	out_cca	not_paired	0	0	0	0	0	0	0	0	0	0	0	0	0	0	0	0	0	0	4.33	0	0	0	0	0	0	4.33	0
2011	86.7	40	-118.9716667	33.65666667	4.6	446.4	753	13.59	33.35925	7.005	25.005	2.74	12.15117647	33.46952941	5.262941176	25.36529412	2.257058824	0.646464646	0.353535354	0	in_cca	pair1	0	0	0	0	0	0	0	0	0	0	0	0	0	0	0	0	0	13.8	0	0	0	0	0	0	0	4.6	0
2011	86.7	45	-119.215	33.49	4.58	457.9	1663	14.70333333	33.292	6.14	24.705	0.555	12.29230769	33.383	4.81	25.30416667	0.365833333	0.247524752	0.752475248	0	in_cca	pair2	0	0	0	0	0	0	0	0	0	0	0	0	0	0	0	0	0	0	0	0	0	0	0	0	0	0	4.58
2011	86.7	50	-119.6666667	33.32166667	3.74	164.2	80	12.9525	33.402	6.156666667	25.15333333	3.34	12.24	33.4626	5.276666667	25.36444444	2.35	1	0	0	in_cca	pair5	0	0	0	0	0	0	0	0	41.14	0	0	0	0	0	0	0	0	44.88	3.74	0	0	0	0	0	3.74	18.7	3.74
2011	93.3	28	-117.4	32.91	4.7	438.3	657	14.095	33.24	5.975	24.81	0.905	11.81272727	33.43254545	4.517272727	25.39454545	0.342727273	0	0.85	0.15	out_cca	not_paired	0	0	0	0	0	0	0	0	4.7	0	0	0	0	0	0	0	0	9.4	14.1	0	0	0	0	0	0	0	9.4
2011	86.7	55	-120.0033333	33.15833333	4.46	449.4	1218	12.29333333	33.30233333	5.845	25.21	1.19	10.89	33.46425	4.341818182	25.62818182	0.486363636	NA	NA	NA	out_cca	not_paired	0	0	0	0	0	0	0	0	0	0	4.46	0	0	0	0	0	0	0	4.46	0	0	0	0	0	0	0	13.38
2011	86.7	60	-120.3433333	32.99	4.11	500.2	729	13.99333333	32.948	6.025	24.61	0.61	12.26142857	33.06107143	5.463846154	25.05615385	0.243333333	NA	NA	NA	out_cca	not_paired	0	0	0	0	0	0	0	0	0	0	0	0	0	0	0	0	0	0	0	0	0	0	0	0	0	0	0
2011	93.3	30	-117.5333333	32.845	4.79	442.7	874	14.15	33.3025	5.83	24.85	0.31	12.12727273	33.35618182	4.880909091	25.27818182	0.172727273	0	0.929292929	0.070707071	out_cca	not_paired	0	0	0	0	0	0	0	0	0	0	0	0	0	0	0	0	0	4.79	0	0	0	0	0	0	0	0	0
2011	83.3	60	-120.7533333	33.57666667	4.73	452.6	1347	12.61666667	33.209	5.98	25.08	0.835	11.36615385	33.31992308	5.093333333	25.42083333	0.491666667	0.989583333	0.010416667	0	out_cca	not_paired	0	0	0	0	0	0	0	0	0	0	0	0	0	0	0	0	0	0	0	0	0	0	0	0	4.73	0	0
2011	83.3	55	-120.4116667	33.74666667	4.5	461.8	1030	12.1	33.48466667	5.9	25.39	2.215	10.495	33.72257143	3.46	25.90307692	0.631538462	0.525252525	0.474747475	0	out_cca	pair2	0	0	0	0	0	0	0	0	4.5	0	0	0	0	0	0	0	0	63	4.5	0	0	0	0	0	0	4.5	9
2011	83.3	51	-120.1366667	33.87666667	4.19	220.2	103	12.6025	33.4635	5.1875	25.285	0.995	11.34388889	33.59277778	4.07	25.63235294	0.724117647	0.804597701	0.195402299	0	out_cca	not_paired	0	0	33.52	0	0	0	0	0	37.71	0	0	4.19	8.38	0	0	0	0	87.99	25.14	0	0	0	0	0	100.56	0	0
2011	83.3	42	-119.5083333	34.17833333	3.83	196.6	150	13.68333333	33.337	6.825	24.94	2.335	11.695	33.50025	4.505454545	25.51454545	1.502727273	0	0.95	0.05	out_cca	not_paired	0	0	0	0	0	0	0	0	7.66	0	0	0	0	0	0	0	0	53.62	19.15	0	0	0	0	0	0	0	0
2011	83.3	40.6	-119.4133333	34.22333333	3.9	54.9	37	13.6125	33.306	6.433333333	24.93333333	2.006666667	13.48833333	33.31083333	6.244	24.98	2.358	0	1	0	out_cca	not_paired	0	0	0	0	0	0	0	0	0	0	0	0	0	0	0	0	0	0	0	0	0	0	0	0	0	3.9	0
2011	81.8	46.9	-120.025	34.275	4.87	434.7	586	13.615	33.276	7.025	24.935	1.24	12.05636364	33.43936364	4.969090909	25.36363636	0.974545455	0	0.598214286	0.401785714	out_cca	not_paired	0	0	0	0	0	0	0	0	38.96	0	0	0	0	0	0	4.87	0	19.48	4.87	0	0	0	0	0	0	0	0
2011	93.3	35	-117.8783333	32.68666667	4.52	443.5	631	14.2	33.29966667	5.966666667	24.83333333	0.836666667	12.444375	33.381	4.929375	25.23625	0.41125	1	0	0	in_cca	pair6	0	0	0	0	0	0	0	0	4.52	0	0	4.52	0	0	0	4.52	0	0	4.52	0	0	0	0	0	0	0	4.52
2011	80	51	-120.5233333	34.45166667	4.47	122.6	85	12.955	33.30575	6.1075	25.09	2.9225	12.45357143	33.37885714	5.546428571	25.24428571	2.691428571	0.455445545	0	0.544554455	out_cca	not_paired	0	0	0	0	0	0	0	4.47	0	0	0	0	0	0	0	0	0	8.94	4.47	0	0	0	0	0	26.82	0	0
2011	80	55	-120.8	34.31833333	4.62	460	754	12.44	33.36466667	6.755	25.21	6.39	10.85230769	33.62261538	4.020833333	25.76083333	2.085	0	0	1	out_cca	not_paired	0	0	0	0	0	0	0	0	0	4.62	0	0	18.48	9.24	0	9.24	0	83.16	23.1	4.62	0	0	0	0	18.48	4.62	0
2011	80	60	-121.1516667	34.14833333	4.95	426.8	2213	12.665	33.3895	7.2	25.21	9.075	11.22545455	33.57654545	4.832727273	25.62181818	4.758181818	0	0	1	out_cca	not_paired	0	0	4.95	0	0	0	9.9	0	4.95	0	0	0	0	0	0	0	0	19.8	24.75	0	0	0	9.9	0	19.8	0	4.95
2011	93.3	40	-118.2116667	32.51166667	4.6	451.9	1681	14.405	33.328	5.945	24.81	0.59	12.83846154	33.34184615	5.1875	25.15083333	0.370833333	0.101010101	0.898989899	0	out_cca	pair3	0	0	0	0	0	0	0	0	0	0	0	0	0	0	0	0	0	4.6	0	0	0	0	0	0	0	0	0
2011	76.7	60	-121.5483333	34.72166667	4.74	457.8	956	12.67	33.221	6.11	25.08	0.985	11.32846154	33.42830769	4.643076923	25.48923077	0.703076923	0	0	1	out_cca	not_paired	0	0	0	0	0	0	0	0	0	0	0	0	0	0	0	0	0	0	0	0	0	0	0	0	0	0	0
2011	76.7	55	-121.1966667	34.88833333	4.81	433.1	572	12.7	33.3886	7.07	25.2025	3.766	11.38235294	33.51388235	5.14	25.5625	2.609411765	0.01010101	0	0.98989899	out_cca	not_paired	0	0	0	0	0	0	0	0	0	0	0	0	0	0	0	0	0	0	0	0	0	0	0	0	0	0	0
2011	76.7	49	-120.7733333	35.08666667	2.64	153.6	80	12.45333333	33.39133333	6.426666667	25.25333333	7.09	11.807	33.4429	5.151	25.417	3.732	0.46	0.54	0	out_cca	not_paired	0	0	0	0	0	0	0	0	0	0	0	0	0	0	0	0	0	0	0	0	0	0	0	0	0	0	0
2011	76.7	51	-120.9183333	35.02333333	4.7	455.4	239	12.995	33.351	6.625	25.12	5.95	11.805	33.46966667	4.910833333	25.43666667	2.3275	0	0	1	out_cca	not_paired	0	0	0	0	0	0	0	0	0	0	0	0	0	0	0	0	0	0	0	0	0	0	0	0	0	0	0
2011	93.3	45	-118.5583333	32.34666667	4.5	451.8	1373	14.42	33.337	6.19	24.82	2.545	12.14	33.418	4.86	25.31818182	1.199090909	0.584158416	0.415841584	0	out_cca	pair1	0	0	0	0	0	0	0	0	4.5	9	0	0	0	0	0	0	0	0	0	0	0	0	0	13.5	0	0	0
2011	93.3	50	-118.8933333	32.18	4.19	490.5	1486	13.79	33.355	6.14	24.96	2.155	11.61916667	33.51591667	4.561666667	25.49916667	0.97	0	1	0	out_cca	not_paired	0	0	0	0	0	0	0	0	0	0	0	0	0	0	0	0	0	0	0	0	0	0	0	0	0	0	0
2012	93.3	26.7	-117.305	32.95666667	5.25	347.3	224	14.3	33.368	6.616666667	24.86333333	1.78	12.785	33.41975	4.88125	25.205	1.20625	0.782608696	0.217391304	0	out_cca	pair5	0	0	0	0	0	0	0	0	5.25	0	0	0	0	0	0	0	0	0	0	0	0	0	0	0	0	0	0
2012	93.3	55	-119.23	32.01166667	4.11	491.4	1606	14.36	33.39	5.985	24.87	0.4	12.5875	33.40191667	5.060909091	25.25909091	0.244545455	0.285714286	0.714285714	0	out_cca	pair4	0	0	0	0	0	0	0	0	0	0	0	0	0	0	0	0	0	32.88	4.11	0	0	0	0	0	0	0	8.22
2012	93.3	60	-119.5716667	31.84666667	4.87	425.4	1908	14.2	33.3855	5.895	24.9	0.53	12.48166667	33.40683333	5.1225	25.25083333	0.283333333	NA	NA	NA	out_cca	not_paired	0	0	0	0	0	0	0	0	0	0	0	0	0	0	0	0	0	0	0	0	0	0	0	0	0	0	0
2012	90	53	-119.4816667	32.65166667	4.87	466.9	1335	14.32	33.3265	5.915	24.83	0.37	13.19181818	33.33581818	5.421818182	25.06	0.263636364	0.408163265	0.591836735	0	in_cca	pair4	0	0	0	0	0	0	0	0	0	0	0	0	0	0	0	4.87	0	73.05	92.53	0	0	0	0	73.05	0	19.48	24.35
2012	90	45	-118.9083333	32.92666667	4.88	425.2	1716	14.22666667	33.381	5.965	24.89	0.28	12.86285714	33.44935714	5.08	25.23307692	0.251538462	0	1	0	in_cca	pair3	0	0	0	0	0	0	0	0	0	0	0	0	0	0	0	0	0	14.64	0	0	0	0	0	9.76	0	0	14.64
2012	90	37	-118.3883333	33.185	5.24	418.8	1195	14.98	33.386	6.055	24.735	0.33	11.87769231	33.50507692	4.055384615	25.43923077	0.265384615	0	1	0	out_cca	not_paired	0	0	0	0	0	0	0	0	0	0	0	0	0	0	0	0	0	0	0	0	0	0	0	0	0	0	0
2012	90	35	-118.2516667	33.25	5.44	388.3	354	14.74333333	33.393	5.985	24.785	0.465	12.61916667	33.506	4.275454545	25.34363636	0.367272727	0.711538462	0.288461538	0	out_cca	pair6	0	0	0	0	0	0	0	0	21.76	0	0	5.44	0	0	0	0	0	0	522.24	0	0	0	0	0	0	0	0
2012	90	30	-117.9033333	33.41833333	5.15	416.8	631	14.45333333	33.38866667	6.055	24.84	0.77	12.87545455	33.46718182	4.577	25.257	0.576	0.313131313	0.353535354	0.333333333	out_cca	not_paired	0	0	0	0	0	0	0	0	0	0	0	0	0	0	0	0	0	0	5.15	0	0	0	0	0	0	0	0
2012	90	28	-117.7683333	33.485	4.63	344.6	200	14.51	33.35733333	6.176666667	24.81333333	0.5	13.13777778	33.38477778	5.174444444	25.10777778	0.547777778	0.164556962	0.835443038	0	out_cca	not_paired	0	0	0	0	0	0	0	0	0	0	4.63	0	0	0	0	0	0	0	13.89	0	0	0	0	0	0	0	0
2012	86.7	33	-118.4883333	33.88666667	3.52	109.3	54	14.33333333	33.371	6.086666667	24.86	0.963333333	13.3	33.37836364	5.023	25.093	0.734	0.153061224	0	0.846938776	out_cca	not_paired	0	0	0	0	0	0	0	0	0	0	0	0	0	0	0	0	0	330.88	31.68	0	0	0	0	0	0	0	0
2012	86.7	35	-118.6283333	33.82333333	4.81	429.3	662	14.59333333	33.36566667	6.36	24.78	0.505	12.44769231	33.45615385	4.570833333	25.32666667	0.490833333	0.01980198	0.95049505	0.02970297	out_cca	not_paired	0	0	0	0	0	0	0	0	0	0	4.81	0	0	0	0	0	0	76.96	96.2	0	0	0	0	0	0	0	0
2012	86.7	40	-118.975	33.65833333	5.13	416.9	770	14.24	33.3835	6.305	24.89	1.16	11.75363636	33.51809091	4.245454545	25.47636364	0.481818182	0.646464646	0.353535354	0	in_cca	pair1	0	0	0	0	0	0	0	0	0	0	0	0	0	0	0	0	0	20.52	107.73	0	0	0	0	0	0	5.13	0
2012	86.7	45	-119.3083333	33.495	4.5	450	1675	14.01	33.38166667	6.235	24.93	0.98	11.91166667	33.53275	4.351818182	25.5	0.492727273	0.247524752	0.752475248	0	in_cca	pair2	0	0	0	0	0	0	0	0	13.5	0	4.5	4.5	0	0	0	4.5	0	220.5	99	0	0	0	0	22.5	0	31.5	4.5
2012	86.7	50	-119.6616667	33.32666667	4.18	135.8	79	14.1075	33.3435	5.926666667	24.88666667	0.293333333	13.265	33.3615	5.421111111	25.08777778	0.254444444	1	0	0	in_cca	pair5	0	0	0	0	0	0	0	0	4.18	0	0	0	0	0	0	0	0	321.86	83.6	0	0	0	0	4.18	0	0	8.36
2012	93.3	28	-117.3933333	32.915	5.09	409.2	651	14.59	33.3625	6.085	24.8	0.82	11.87583333	33.49466667	4.159166667	25.43333333	0.3875	0	0.85	0.15	out_cca	not_paired	0	0	0	0	0	0	0	0	0	0	0	0	0	0	0	0	0	0	0	0	0	0	0	0	0	0	0
2012	86.7	55	-120.0233333	33.16666667	5.13	425	1174	14.06	33.3705	5.94	24.915	0.595	12.52166667	33.44722222	5.004117647	25.29058824	0.37	NA	NA	NA	out_cca	not_paired	0	0	0	0	5.13	0	0	0	0	0	0	0	0	0	0	0	0	56.43	0	0	0	0	0	0	0	0	10.26
2012	86.7	60	-120.35	32.99166667	4.63	456.4	728	13.55666667	33.44266667	6.06	25.07	0.795	11.44846154	33.61807692	4.099166667	25.6475	0.338333333	NA	NA	NA	out_cca	not_paired	0	0	0	0	0	0	0	0	0	0	0	0	0	0	0	0	0	0	0	0	0	0	0	0	0	0	0
2012	93.3	30	-117.5316667	32.84833333	4.46	441.9	856	14.615	33.3775	6.05	24.805	0.81	12.28727273	33.49436364	4.2	25.35363636	0.470909091	0	0.929292929	0.070707071	out_cca	not_paired	0	0	0	0	0	0	0	0	0	0	0	0	0	0	0	0	0	4.46	0	4.46	0	0	0	0	0	0	0
2012	83.3	51	-120.1283333	33.87666667	2.95	118.6	57	13.17	33.367	6.305	25.085	4.06	11.07230769	33.647	3.763333333	25.74916667	1.2925	0.804597701	0.195402299	0	out_cca	not_paired	0	0	0	0	0	0	0	0	0	0	0	0	0	0	0	0	0	11.8	8.85	0	0	0	0	0	0	0	0
2012	83.3	42	-119.505	34.17833333	3.88	220.7	100	14.16	33.38333333	6.025	24.91	0.985	12.17166667	33.47883333	4.321818182	25.40636364	0.452727273	0	0.95	0.05	out_cca	not_paired	0	0	7.76	0	0	0	0	0	0	0	0	0	0	0	0	0	0	81.48	62.08	0	0	0	0	0	0	3.88	0
2012	83.3	40.6	-119.4116667	34.225	3.11	66.9	26	14.2125	33.3865	5.92	24.9	0.723333333	14.175	33.38866667	5.938	24.912	0.884	0	1	0	out_cca	not_paired	0	0	0	0	0	0	0	0	0	0	0	0	0	0	0	0	0	0	0	0	0	0	0	0	0	0	0
2012	81.8	46.9	-120.0233333	34.27666667	5.09	420.8	590	12.90666667	33.43066667	6.05	25.19666667	3.52	11.93875	33.527125	4.93625	25.45375	2.533125	0	0.598214286	0.401785714	out_cca	not_paired	0	0	5.09	0	5.09	0	0	0	0	0	5.09	0	0	0	0	0	0	81.44	30.54	5.09	0	0	0	0	10.18	10.18	0
2012	93.3	35	-117.87	32.68	4.67	453.7	647	14.83	33.41	6.02	24.785	0.415	12.75	33.47593333	4.518	25.25133333	0.291333333	1	0	0	in_cca	pair6	0	0	0	0	0	0	0	0	0	0	0	0	0	0	0	0	0	0	0	0	0	0	0	0	0	0	0
2012	80	51	-120.5283333	34.45	4.24	153.6	93	13.658	33.3884	6.165	25.015	1.205	12.24166667	33.46766667	4.558181818	25.37727273	0.947272727	0.455445545	0	0.544554455	out_cca	not_paired	0	0	0	0	0	0	0	0	0	0	0	0	0	0	0	0	0	4.24	16.96	0	0	0	0	0	4.24	0	0
2012	80	55	-120.8016667	34.31833333	5	442.7	776	12.63333333	33.431	6.43	25.25	3.88	11.41583333	33.53291667	4.757272727	25.58	2.542727273	0	0	1	out_cca	not_paired	0	0	0	0	5	0	5	0	5	0	0	15	0	5	0	0	5	75	90	0	0	0	0	0	10	0	10
2012	80	60	-121.15	34.15	4.32	488.9	2208	12.72666667	33.407	6.16	25.215	0.22	11.49538462	33.53730769	4.776666667	25.56666667	0.4475	0	0	1	out_cca	not_paired	4.32	0	0	0	0	0	0	0	0	0	0	0	0	0	0	4.32	0	4.32	8.64	0	0	0	0	0	30.24	4.32	0
2012	93.3	40	-118.215	32.515	4.68	454.1	1646	14.84	33.40533333	5.98	24.78	0.505	12.83692308	33.52446154	4.3425	25.31083333	0.455	0.101010101	0.898989899	0	out_cca	pair3	0	0	0	0	0	0	0	0	0	0	0	0	0	0	0	0	4.68	0	0	0	0	0	0	0	0	0	0
2012	76.7	60	-121.5483333	34.72166667	4.72	447.9	951	12.635	33.2875	6.13	25.14	0.91	11.68727273	33.38218182	5.183636364	25.39	0.489090909	0	0	1	out_cca	not_paired	0	0	0	0	0	0	0	0	0	0	0	0	0	0	0	0	0	0	0	0	0	0	0	0	0	0	0
2012	76.7	55	-121.2033333	34.89	4.72	441.6	595	12.77	33.439	6.08	25.23	1.045	11.36466667	33.53613333	4.449285714	25.58857143	0.754285714	0.01010101	0	0.98989899	out_cca	not_paired	0	4.72	0	0	0	0	0	0	0	0	0	0	0	0	0	0	0	9.44	4.72	4.72	0	0	0	0	0	0	0
2012	76.7	51	-120.92	35.02166667	5.07	426.1	244	12.85666667	33.44033333	6.15	25.215	1.205	11.55833333	33.54958333	4.584545455	25.56818182	0.815454545	0	0	1	out_cca	not_paired	0	0	0	0	0	0	0	0	0	0	5.07	0	0	0	0	0	0	25.35	35.49	0	0	0	0	0	0	0	0
2012	76.7	49	-120.7783333	35.08666667	3.95	157.6	81	12.855	33.438	5.623333333	25.21	0.65	12.147	33.4865	4.714444444	25.40222222	0.511111111	0.46	0.54	0	out_cca	not_paired	0	0	3.95	0	0	0	0	0	0	0	0	0	0	0	0	0	0	15.8	15.8	0	0	0	0	0	0	0	0
2012	83.3	60	-120.7566667	33.57666667	3.85	528.5	1349	12.66	33.411	6.163333333	25.23	0.723333333	11.73933333	33.50946667	5.044285714	25.49142857	0.56	0.989583333	0.010416667	0	out_cca	not_paired	0	3.85	0	0	0	0	0	0	0	0	0	3.85	0	0	0	0	0	0	0	0	0	0	0	0	0	0	3.85
2012	83.3	55	-120.4116667	33.74666667	4.61	455.6	1021	13.56	33.38866667	6.02	25.035	0.91	11.80785714	33.5445	4.447692308	25.51769231	0.394615385	0.525252525	0.474747475	0	out_cca	pair2	0	0	0	0	0	0	0	0	0	0	0	0	0	0	0	0	0	0	0	0	0	0	0	0	0	0	4.61
2012	93.3	45	-118.555	32.34666667	4.41	452.7	1360	14.54666667	33.38033333	6.035	24.815	0.765	12.67416667	33.42425	4.948181818	25.25727273	0.461818182	0.584158416	0.415841584	0	out_cca	pair1	0	0	0	0	0	0	0	0	0	0	0	0	0	0	0	0	0	0	0	0	0	0	0	0	0	0	0
2012	93.3	50	-118.895	32.18	4.63	456.2	1492	14.56	33.3955	5.95	24.83	0.485	12.60818182	33.43027273	4.98	25.24090909	0.335454545	0	1	0	out_cca	not_paired	0	0	0	0	0	0	0	0	0	0	0	0	0	0	0	0	0	0	9.26	0	0	0	0	0	0	0	0
2013	93.3	26.7	-117.31	32.95333333	5.71	357.4	200	13.525	33.50075	5.6875	25.1275	2.605	12.30153846	33.56523077	4.38	25.41615385	1.124615385	0.782608696	0.217391304	0	out_cca	pair5	0	0	0	0	0	0	0	0	0	0	0	0	0	0	0	0	0	0	0	0	0	0	0	0	0	0	0
2013	93.3	28	-117.3933333	32.91333333	4.29	493.8	642	14.34333333	33.50966667	5.803333333	24.96666667	0.963333333	12.62307692	33.61438462	4.339230769	25.38461538	0.542307692	0	0.85	0.15	out_cca	not_paired	0	0	0	0	0	0	0	0	0	0	0	0	0	0	0	0	0	0	0	0	0	0	0	0	0	0	0
2013	90	60	-119.955	32.41666667	5.19	414.8	950	13.32	33.49	5.85	25.16	1.2	12.73636364	33.49063636	5.372727273	25.27363636	0.895454545	0.868686869	0.131313131	0	out_cca	not_paired	0	0	0	0	0	0	10.38	0	0	0	0	0	0	0	0	0	0	5.19	0	0	0	0	5.19	10.38	0	0	10.38
2013	90	53	-119.4783333	32.65333333	3.87	484.1	1309	13.92	33.49	5.775	25.04	0.53	12.64545455	33.49354545	5.134545455	25.29090909	0.393636364	0.408163265	0.591836735	0	in_cca	pair4	0	0	0	0	0	0	0	0	0	11.61	0	0	0	0	0	0	0	0	0	3.87	0	0	0	7.74	0	7.74	7.74
2013	90	45	-119.01	32.88833333	5.24	410.9	1617	13.61666667	33.49033333	5.855	25.1	0.885	12.27388889	33.52927778	4.974705882	25.38888889	0.547647059	0	1	0	in_cca	pair3	0	0	0	0	0	0	0	0	0	0	0	0	0	0	0	0	0	125.76	0	0	0	0	0	10.48	0	5.24	26.2
2013	90	37	-118.3883333	33.17833333	5.33	388.3	1167	13.725	33.503	5.93	25.09	1.505	12.53909091	33.52518182	5.01	25.33272727	1.033636364	0	1	0	out_cca	not_paired	0	0	0	0	0	0	0	0	0	0	0	0	0	0	0	0	0	5.33	5.33	0	0	0	0	0	0	0	5.33
2013	90	35	-118.2483333	33.25166667	5.09	403.9	328	13.96333333	33.50966667	6.005	25.04333333	1.51	12.62333333	33.52558333	4.910909091	25.31666667	0.918181818	0.711538462	0.288461538	0	out_cca	pair6	0	0	0	0	0	0	0	0	0	0	0	0	0	0	0	0	0	0	0	0	0	0	0	5.09	0	0	0
2013	90	30	-117.9033333	33.41666667	5.44	393.1	602	13.44	33.50833333	5.993333333	25.15	1.91	11.99833333	33.57833333	4.7375	25.47916667	1.386363636	0.313131313	0.353535354	0.333333333	out_cca	not_paired	0	0	0	0	0	0	0	0	0	0	0	0	0	0	0	5.44	0	10.88	5.44	0	0	0	0	0	0	0	0
2013	90	28	-117.7633333	33.48166667	4.09	128.5	73	13.27333333	33.494	6.05	25.17333333	2.363333333	12.095	33.51833333	4.710833333	25.41833333	1.835	0.164556962	0.835443038	0	out_cca	not_paired	0	0	0	4.09	0	0	0	0	0	0	0	0	0	0	0	0	0	8.18	12.27	0	4.09	0	0	0	0	4.09	0
2013	93.3	30	-117.53	32.845	4.91	443.4	860	14.36	33.514	5.845	24.97	1.325	12.81384615	33.53307692	4.884615385	25.28692308	0.893846154	0	0.929292929	0.070707071	out_cca	not_paired	0	0	0	0	0	0	0	0	0	0	0	0	0	0	0	0	0	0	0	0	0	0	0	0	0	0	4.91
2013	86.7	33	-118.4983333	33.89	4.43	91	49	12.3275	33.5205	6.293333333	25.375	4.17	11.95625	33.53425	5.402857143	25.4575	4.06	0.153061224	0	0.846938776	out_cca	not_paired	0	0	4.43	0	0	0	0	0	0	0	0	0	0	0	0	0	0	407.56	13.29	4.43	0	0	0	0	0	4.43	4.43
2013	86.7	35	-118.625	33.82333333	4.22	460.4	625	13.12666667	33.507	6.18	25.21333333	2.605	11.57583333	33.57925	4.396363636	25.56166667	1.305454545	0.01980198	0.95049505	0.02970297	out_cca	not_paired	0	0	0	0	0	0	0	0	0	0	0	0	0	0	0	0	0	0	4.22	0	0	0	0	0	0	0	0
2013	86.7	40	-118.97	33.655	5.39	394.4	723	13.66	33.5125	6.01	25.11	0.855	12.38714286	33.5525	5.004285714	25.38714286	0.631428571	0.646464646	0.353535354	0	in_cca	pair1	0	0	0	0	0	0	0	0	0	0	5.39	16.17	0	0	0	0	0	86.24	75.46	5.39	0	0	0	5.39	10.78	0	0
2013	86.7	45	-119.315	33.49	5.2	395.7	1632	12.76666667	33.54333333	5.94	25.31333333	3.055	11.72583333	33.59416667	4.56	25.54583333	1.630909091	0.247524752	0.752475248	0	in_cca	pair2	0	0	0	0	0	0	0	0	5.2	0	0	0	0	0	0	0	0	26	20.8	0	0	0	5.2	0	0	10.4	5.2
2013	86.7	50	-119.6633333	33.32333333	3.18	143.7	78	12.655	33.5045	5.82	25.3	0.896666667	12.023	33.5184	5.071111111	25.432	0.518888889	1	0	0	in_cca	pair5	0	0	6.36	0	0	0	0	0	3.18	0	3.18	0	0	0	0	0	0	362.52	50.88	0	0	0	3.18	3.18	0	41.34	6.36
2013	86.7	55	-120.0066667	33.155	4.78	436.4	1202	13.035	33.389	5.925	25.14	0.83	12.18058824	33.43147059	5.198125	25.33470588	0.445	NA	NA	NA	out_cca	not_paired	0	0	0	0	0	0	0	0	0	0	0	4.78	0	0	0	0	0	4.78	0	0	0	0	0	0	4.78	4.78	0
2013	86.7	60	-120.35	32.99166667	5.02	415.4	707	13.76333333	33.37966667	6.05	24.98333333	0.665	12.66769231	33.38923077	5.554166667	25.20846154	0.538333333	NA	NA	NA	out_cca	not_paired	0	0	0	0	0	0	10.04	0	0	0	0	0	0	0	0	5.02	0	0	10.04	0	0	0	5.02	0	55.22	5.02	5.02
2013	93.3	35	-117.8716667	32.685	3.6	552.2	620	14.79333333	33.516	5.7	24.87333333	0.453333333	13.72142857	33.49021429	5.287857143	25.06928571	0.33	1	0	0	in_cca	pair6	0	0	0	0	0	0	0	0	0	0	0	0	0	0	0	0	0	0	0	3.6	0	0	0	7.2	0	0	3.6
2013	83.3	60	-120.7516667	33.57666667	4.94	431.1	1372	12.92666667	33.37433333	6.23	25.15	2.016666667	11.79705882	33.46629412	5.09625	25.43411765	0.718125	0.989583333	0.010416667	0	out_cca	not_paired	0	0	4.94	0	0	0	0	0	0	0	0	0	0	0	0	4.94	0	4.94	0	0	0	0	9.88	0	14.82	4.94	4.94
2013	93.3	40	-118.2116667	32.51666667	4.57	469.9	1684	14.60666667	33.50533333	5.655	24.90666667	0.475	13.23083333	33.50691667	4.919090909	25.17916667	0.311818182	0.101010101	0.898989899	0	out_cca	pair3	0	0	0	0	0	0	0	0	0	0	0	4.57	0	0	0	0	0	9.14	0	0	0	0	0	4.57	0	0	0
2013	83.3	55	-120.4066667	33.74833333	5.51	400.2	998	13.86666667	33.341	6.11	24.93333333	0.695	12.10416667	33.44441667	4.995454545	25.35666667	0.486363636	0.525252525	0.474747475	0	out_cca	pair2	0	0	0	0	0	0	0	0	0	0	0	0	0	0	0	0	0	5.51	0	0	0	0	5.51	0	16.53	5.51	0
2013	83.3	51	-120.1333333	33.87666667	4.07	161.2	75	12.61	33.52333333	5.9	25.32666667	0.78	11.59545455	33.62272727	4.584	25.59272727	0.492	0.804597701	0.195402299	0	out_cca	not_paired	0	0	28.49	0	0	0	4.07	0	4.07	0	0	0	4.07	0	0	8.14	0	374.44	109.89	0	0	0	0	4.07	158.73	48.84	4.07
2013	83.3	42	-119.5083333	34.17833333	5.4	161.9	112	12.6	33.53533333	5.92	25.33666667	1.52	11.53333333	33.62633333	4.316363636	25.60666667	0.499090909	0	0.95	0.05	out_cca	not_paired	0	0	0	0	0	0	0	0	0	0	0	0	0	0	0	5.4	0	0	10.8	0	0	0	0	0	0	10.8	0
2013	83.3	40.6	-119.4266667	34.22666667	5.35	44.1	32	12.51	33.5355	6.033333333	25.355	2.023333333	12.35833333	33.53883333	5.722	25.38833333	1.692	0	1	0	out_cca	not_paired	0	0	0	0	0	0	0	0	10.7	0	0	0	0	0	0	0	0	0	0	0	0	0	0	0	0	0	0
2013	81.8	46.9	-120.0233333	34.27333333	4.98	420.5	578	12.2175	33.5515	6.3025	25.4225	2.8975	11.40125	33.60475	4.816875	25.61625	1.075625	0	0.598214286	0.401785714	out_cca	not_paired	0	0	39.84	0	0	0	4.98	0	14.94	0	0	4.98	29.88	0	0	19.92	0	194.22	24.9	0	0	0	9.96	0	134.46	49.8	0
2013	80	51	-120.52	34.45166667	5.43	105.1	62	12.4675	33.547	6.4	25.375	5.02	12.01111111	33.57444444	5.3975	25.48111111	2.73625	0.455445545	0	0.544554455	out_cca	not_paired	0	0	5.43	0	0	0	0	0	0	0	0	0	0	0	0	0	0	21.72	38.01	0	0	0	0	0	5.43	0	0
2013	80	55	-120.8016667	34.31833333	5.37	397.6	786	12.87	33.27533333	6.1	25.08333333	0.385	11.03571429	33.46014286	4.592307692	25.56428571	0.207692308	0	0	1	out_cca	not_paired	0	0	0	0	0	0	0	0	0	0	0	0	0	0	0	10.74	0	5.37	10.74	0	0	0	5.37	0	0	0	0
2013	93.3	45	-118.5516667	32.35	4.41	462.8	1335	14.09	33.51	5.76	25.02	1.215	12.31416667	33.53	4.769090909	25.37416667	0.593636364	0.584158416	0.415841584	0	out_cca	pair1	0	0	0	0	0	0	4.41	0	0	13.23	0	0	0	0	0	0	0	4.41	0	0	0	0	0	0	0	8.82	0
2013	80	60	-121.15	34.15	4.87	435.3	2205	13.67666667	33.3	5.99	24.94333333	0.225	12.32166667	33.36208333	5.18	25.2525	0.25	0	0	1	out_cca	not_paired	0	4.87	0	0	0	0	4.87	0	0	0	0	0	0	4.87	0	4.87	0	0	4.87	0	0	0	0	0	0	0	0
2013	76.7	60	-121.5466667	34.72	5.09	420.9	967	13.095	33.2865	6.025	25.045	0.3	12.40090909	33.40781818	5.402727273	25.27363636	0.258181818	0	0	1	out_cca	not_paired	0	10.18	0	0	0	0	10.18	0	0	0	0	0	5.09	5.09	0	0	0	25.45	15.27	0	0	0	0	0	10.18	5.09	0
2013	93.3	50	-118.8783333	32.19333333	4.24	464.8	1360	14.41	33.5135	5.785	24.955	0.825	13.73235294	33.49064706	5.482352941	25.07352941	0.674117647	0	1	0	out_cca	not_paired	0	0	0	0	0	0	0	0	0	4.24	0	0	0	0	0	0	0	0	8.48	0	0	0	0	0	0	0	0
2013	76.7	55	-121.1983333	34.88833333	4.34	472.8	561	13.27	33.18766667	6.025	24.93666667	0.555	12.6675	33.30625	5.72	25.14666667	0.387272727	0.01010101	0	0.98989899	out_cca	not_paired	0	0	0	0	0	0	0	0	0	0	0	0	0	0	0	0	0	0	0	0	0	0	0	0	13.02	0	0
2013	76.7	51	-120.9166667	35.02333333	4.66	465.2	228	12.86	33.24366667	6.08	25.06333333	0.985	11.39833333	33.43594444	5.073529412	25.48277778	0.526470588	0	0	1	out_cca	not_paired	0	0	0	0	0	0	0	0	0	0	0	0	4.66	0	0	0	0	4.66	0	0	0	0	0	0	0	0	0
2013	76.7	49	-120.78	35.08666667	4.89	100.2	63	13.4025	33.23625	6.036666667	24.9475	0.65	12.81666667	33.29522222	5.7625	25.10777778	0.5725	0.46	0.54	0	out_cca	not_paired	0	0	0	0	0	0	0	0	0	0	0	0	0	0	0	4.89	0	0	0	0	0	0	0	0	4.89	0	0
2013	93.3	55	-119.2283333	32.015	4.8	436.5	1588	15.33	33.53275	5.65	24.77	0.406666667	13.984	33.50626667	5.165	25.024	0.297142857	0.285714286	0.714285714	0	out_cca	pair4	0	0	0	0	0	0	0	0	0	0	0	0	0	0	0	0	0	0	0	0	0	0	0	0	0	0	0
2013	93.3	60	-119.565	31.84833333	4.34	473.7	1880	14.965	33.394	5.72	24.74	0.27	14	33.35230769	5.614615385	24.90538462	0.272307692	NA	NA	NA	out_cca	not_paired	0	0	0	0	0	0	0	0	0	0	0	0	0	0	0	0	0	0	0	0	0	0	0	0	0	0	0
[truncated: 14 more columns]
